# Supplementary material for: Micrometer-thick and porous nanocomposite coating for electrochemical sensors with exceptional antifouling and electroconducting properties
Source: Nat Commun. 2024 Feb 8;15:711. doi: 10.1038/s41467-024-44822-1 (PMC10853525; doi:10.1038/s41467-024-44822-1)
Supplement: Supplementary file 4 — Source data [file 41467_2024_44822_MOESM4_ESM.xlsx]

## Sheet: Fig 1b
Oil droplet size (nm)	Intensity at 0 min (%)	Intensity at 1 min (%)	Intensity at 5 min (%)	Intensity at 15 min (%)	Intensity at 20 min (%)	Intensity at 25 min (%)	Intensity at 40 min (%)
0.4	0	0	0	0	0	0	0
0.4632	0	0	0	0	0	0	0
0.5365	0	0	0	0	0	0	0
0.6213	0	0	0	0	0	0	0
0.7195	0	0	0	0	0	0	0
0.8332	0	0	0	0	0	0	0
0.9649	0	0	0	0	0	0	0
1.117	0	0	0	0	0	0	0
1.294	0	0	0	0	0	0	0
1.499	0	0	0	0	0	0	0
1.736	0	0	0	0	0	0	0
2.01	0	0	0	0	0	0	0
2.328	0	0	0	0	0	0	0
2.696	0	0	0	0	0	0	0
3.122	0	0	0	0	0	0	0
3.615	0	0	0	0	0	0	0
4.187	2	0	0	0	0	0	0
4.849	13.4	0	0	0	0	0	0
5.615	25.3	0	0	0	0	0	0
6.503	28.6	0	0	0	0	0	0
7.531	21.4	0	0	0	0	0	0
8.721	9.1	0	0	0	0	0	0
10.1	0.4	0	0	0	0	0	0
11.7	0	0	0	0	0	0	0
13.54	0	0	0	0	0	0	0
15.69	0	0	0	0	0	0	0
18.17	0	0	0	0	0	0	0
21.04	0	0	0	0	0	0	0
24.36	0	0	0	0	0	0	0
28.21	0	0	0	0	0	0	0
32.67	0	0	0	0	0	0	0
37.84	0	0	0	0	0	0	0
43.82	0	0	0	0	0	0	0
50.75	0	0	0	0	0	0	0
58.77	0	0	0	0	0	0	0
68.06	0	0	0	0	0	0	0
78.82	0	0	0	0	0	0	0
91.28	0	0	0	0	0	0	0
105.7	0	0.1	0	0	0	0	0
122.4	0	0.6	0	0	0	0	0
141.8	0	1.3	0	0	0	0	0
164.2	0	1.8	0.2	1.2	0.7	0	0
190.1	0	2.1	1.5	3.9	4.6	0	0
220.2	0	2.3	3.7	7.6	10.4	0	0
255	0	2.7	6.4	11.3	15.7	0	0
295.3	0	3.4	8.9	14	18.5	0	0
342	0	4.5	10.8	15	18.2	0	0
396.1	0	5.9	11.8	14.4	15	0	0.848
458.7	0	7.2	12	12.2	10.1	0.842	3.208
531.2	0	8.4	11.2	9	5.2	5.622	7.008
615.1	0	9.1	9.8	5.7	1.6	12.782	11.468
712.4	0	9.3	7.9	2.8	0	18.242	15.528
825	0	8.9	5.8	0.9	0	20	17.5
955.4	0	8	3.7	0	0	19.158	16.49
1106	0	6.8	2	0	0	14.378	12.986
1281	0	5.3	0.8	0	0	7.218	8.526
1484	0	3.8	0.2	0	0	1.758	4.466
1718	0	2.4	0	0	0	3.55271e-15	1.646
1990	0	1.4	0	0	0	3.55271e-15	0.296
2305	0	0.6	0	0	0	3.55271e-15	1.86517e-15
2669	0	0.2	0	0	0	3.55271e-15	1.86517e-15
3091	0	0.2	0	0	0	3.55271e-15	1.86517e-15
3580	0	0.4	0.2	0.1	0	3.55271e-15	1.86517e-15
4145	0	0.8	0.6	0.3	0	3.55271e-15	1.86517e-15
4801	0	1.2	1	0.7	0	3.55271e-15	1.86517e-15
5560	0	1.5	1.4	1.1	0	3.55271e-15	1.86517e-15
6439	0	0	0	0	0	3.55271e-15	1.86517e-15
7456	0	0	0	0	0	5.92119e-15	3.10862e-15
8635	0	0	0	0	0	1.77636e-14	9.32587e-15

## Sheet: Fig 1c
	Absrorbance intensity (arb. units)
Storage time (h)	1 min	5 min	15 min	25 min	30 min	40 min
0	3.2047	3.164	3.2521	2.7734	1.01976	1.45067
0.5	2.8021	2.738	2.7797	2.7886	0.80098	0.35808
1	2.8055	2.7348	2.7856	2.7862	0.48552	0.36728
2	2.7908	2.7205	2.7821	2.7924	0.44603	0.29958
24	2.2725	2.3932	2.6283	2.5406	0.27168	0.1178

## Sheet: Fig 1e + Supp. Fig 2
1 min		5 min		15 min		25 min		40 min
Zeta potential (mV)	Counts (arb. unit)	Zeta potential (mV)	Counts (arb. unit)	Zeta potential (mV)	Counts (arb. unit)	Zeta potential (mV)	Counts (arb. unit)	Zeta potential (mV)	Counts (arb. unit)
-150	0	-146	0	-148	0	-147	0	-148	0
-146	0	-143	0	-144	0	-143	0	-145	0
-142	0	-139	0	-140	0	-139	0	-142	0
-138	0	-135	0	-137	0	-136	0	-138	0
-135	0	-131	0	-133	0	-132	0	-135	0
-131	0	-128	0	-129	0	-128	0	-132	0
-127	0	-124	0	-125	0	-124	0	-128	0
-123	0	-120	0	-122	0	-121	0	-125	0
-120	0	-116	0	-118	0	-117	0	-122	0
-116	0	-113	0	-114	0	-113	0	-118	0
-112	0	-109	0	-110	0	-109	0	-115	0
-108	0	-105	0	-107	0	-106	1.68682	-112	0
-105	0	-101	0	-103	0	-102	3.3823	-108	0
-101	0	-97.5	0	-99.1	0	-98.2	6.35098	-105	0
-97.1	0	-93.8	0	-95.3	0	-94.5	20.761	-102	0
-93.4	0	-90	0	-91.6	1.4246	-90.8	53.231	-98.5	0
-89.6	0	-86.3	0	-87.8	10.2387	-87	81.3276	-95.1	0
-85.9	0	-82.5	0	-84.1	26.1963	-83.3	89.9357	-91.8	0
-82.1	0	-78.8	0	-80.3	48.4033	-79.6	100	-88.5	0
-78.4	0	-75	0	-76.6	73.7695	-75.8	98.6682	-85.2	0
-74.6	0	-71.2	4.28347	-72.8	97.5317	-72.1	72.4882	-81.9	0
-70.8	0	-67.5	26.9966	-69.1	100	-68.3	48.3024	-78.5	0
-67.1	0	-63.7	72.1638	-65.3	74.7395	-64.6	30.969	-75.2	0
-63.3	0	-60	100	-61.6	44.9614	-60.9	19.4598	-71.9	0
-59.6	0	-56.2	73.2098	-57.8	22.3008	-57.1	17.0012	-68.6	0
-55.8	0	-52.5	32.1229	-54.1	8.71794	-53.4	14.2022	-65.3	0
-52.1	0	-48.7	11.1794	-50.3	2.43709	-49.6	9.52168	-61.9	3.43268
-48.3	0	-45	0.78554	-46.6	0	-45.9	8.29708	-58.6	16.2437
-44.6	0	-41.2	0	-42.8	0	-42.2	9.07644	-55.3	56.3423
-40.8	0	-37.5	0	-39.1	0	-38.4	7.32443	-52	100
-37.1	0	-33.7	0	-35.3	0	-34.7	4.08954	-48.6	99.605
-33.3	0	-30	0	-31.6	0	-30.9	2.62722	-45.3	74.2346
-29.6	0	-26.2	0	-27.8	0	-27.2	2.23709	-42	43.9823
-25.8	0	-22.5	0	-24.1	0	-23.5	1.09433	-38.7	16.5087
-22.1	0	-18.7	0	-20.3	0	-19.7	0	-35.4	3.32166
-18.3	0	-15	0	-16.6	0	-16	0	-32	0
-14.6	0	-11.2	0	-12.8	0	-12.3	0.67063	-28.7	0
-10.8	0	-7.48	0	-9.05	0	-8.52	0.13286	-25.4	0
-7.08	1.90457	-3.73	0	-5.3	0	-4.78	0	-22.1	0
-3.33	14.4957	0.0198	0	-1.55	0	-1.04	0	-18.8	0
0.422	54.2939	3.77	0	2.21	0	2.7	0	-15.4	0
4.17	100	7.52	0	5.96	0	6.44	0	-12.1	0
7.92	88.78	11.3	0	9.71	0	10.2	0	-8.79	0
11.7	32.2522	15	0	13.5	0	13.9	0	-5.47	0
15.4	1.01633	18.8	0	17.2	0	17.7	0	-2.15	0
19.2	0	22.5	0	21	0	21.4	0	1.17	0
22.9	0	26.3	0	24.7	0	25.1	0	4.49	0
26.7	0	30	0	28.5	0	28.9	0	7.81	0
30.4	0	33.8	0	32.2	0	32.6	0	11.1	0
34.2	0	37.5	0	36	0	36.3	0	14.5	0
37.9	0	41.3	0	39.7	0	40.1	0	17.8	0
41.7	0	45	0	43.5	0	43.8	0	21.1	0
45.4	0	48.8	0	47.2	0	47.6	0	24.4	0
49.2	0	52.5	0	51	0	51.3	0	27.7	0
52.9	0	56.3	0	54.7	0	55	0	31.1	0
56.7	0	60	0	58.5	0	58.8	0	34.4	0
60.4	0	63.8	0	62.2	0	62.5	0	37.7	0
64.2	0	67.5	0	66	0	66.3	0	41	0
67.9	0	71.3	0	69.7	0	70	0	44.3	0
71.7	0	75	0	73.5	0	73.7	0	47.7	0
75.4	0	78.8	0	77.2	0	77.5	0	51	0
79.2	0	82.5	0	81	0	81.2	0	54.3	0
82.9	0	86.3	0	84.7	0	84.9	0	57.6	0
86.7	0	90	0	88.5	0	88.7	0	61	0
90.4	0	93.8	0	92.3	0	92.4	0	64.3	0
94.2	0	97.5	0	96	0	96.2	0	67.6	0
98	0	101	0	99.8	0	99.9	0	70.9	0
102	0	105	0	104	0	104	0	74.2	0
105	0	109	0	107	0	107	0	77.6	0
109	0	113	0	111	0	111	0	80.9	0
113	0	116	0	115	0	115	0	84.2	0
117	0	120	0	119	0	119	0	87.5	0
120	0	124	0	122	0	122	0	90.8	0
124	0	128	0	126	0	126	0	94.2	0
128	0	131	0	130	0	130	0	97.5	0
132	0	135	0	134	0	134	0	101	0
135	0	139	0	137	0	137	0	104	0
139	0	143	0	141	0	141	0	107	0
143	0	146	0	145	0	145	0	111	0
147	0			149	0	149	0	114	0
								117	0
								121	0
								124	0
								127	0
								131	0
								134	0
								137	0
								141	0
								144	0
								147	0

## Sheet: Fig 2c
Bare gold		Thin-nanocomposite		Thick-nanocomposite		Emulsion-based nanocomposite
Potential applied (V)	Current (A)	Potential applied (V)	Current (A)	Potential applied (V)	Current (A)	Potential applied (V)	Current (A)
-0.4967	-1.299e-05	-0.4959	-1.531e-05	-0.4948	-1.436e-05	-0.4965	-1.166e-05
-0.4917	-1.286e-05	-0.4909	-1.502e-05	-0.4899	-1.415e-05	-0.4915	-1.151e-05
-0.4867	-1.274e-05	-0.4859	-1.481e-05	-0.4848	-1.395e-05	-0.4865	-1.138e-05
-0.4817	-1.262e-05	-0.4809	-1.461e-05	-0.4798	-1.377e-05	-0.4815	-1.125e-05
-0.4767	-1.25e-05	-0.4759	-1.442e-05	-0.4748	-1.361e-05	-0.4765	-1.113e-05
-0.4717	-1.238e-05	-0.4709	-1.423e-05	-0.4698	-1.342e-05	-0.4715	-1.101e-05
-0.4667	-1.228e-05	-0.4659	-1.408e-05	-0.4648	-1.328e-05	-0.4665	-1.088e-05
-0.4617	-1.218e-05	-0.4609	-1.391e-05	-0.4598	-1.312e-05	-0.4615	-1.082e-05
-0.4567	-1.208e-05	-0.4559	-1.372e-05	-0.4548	-1.298e-05	-0.4565	-1.068e-05
-0.4517	-1.197e-05	-0.4509	-1.36e-05	-0.4498	-1.283e-05	-0.4515	-1.059e-05
-0.4467	-1.188e-05	-0.4459	-1.347e-05	-0.4448	-1.267e-05	-0.4465	-1.051e-05
-0.4417	-1.18e-05	-0.4409	-1.33e-05	-0.4398	-1.253e-05	-0.4415	-1.041e-05
-0.4367	-1.171e-05	-0.4359	-1.317e-05	-0.4348	-1.24e-05	-0.4365	-1.033e-05
-0.4317	-1.162e-05	-0.4309	-1.304e-05	-0.4298	-1.226e-05	-0.4315	-1.025e-05
-0.4267	-1.153e-05	-0.4259	-1.291e-05	-0.4248	-1.212e-05	-0.4265	-1.015e-05
-0.4217	-1.146e-05	-0.4209	-1.281e-05	-0.4198	-1.2e-05	-0.4215	-1.007e-05
-0.4167	-1.137e-05	-0.4159	-1.27e-05	-0.4148	-1.187e-05	-0.4165	-9.99e-06
-0.4117	-1.132e-05	-0.4109	-1.257e-05	-0.4098	-1.175e-05	-0.4115	-9.925e-06
-0.4067	-1.122e-05	-0.4059	-1.246e-05	-0.4048	-1.162e-05	-0.4065	-9.848e-06
-0.4017	-1.115e-05	-0.4009	-1.231e-05	-0.3998	-1.149e-05	-0.4015	-9.792e-06
-0.3967	-1.105e-05	-0.396	-1.224e-05	-0.3948	-1.136e-05	-0.3965	-9.7e-06
-0.3917	-1.098e-05	-0.3909	-1.208e-05	-0.3898	-1.125e-05	-0.3915	-9.654e-06
-0.3867	-1.091e-05	-0.3859	-1.203e-05	-0.3848	-1.112e-05	-0.3865	-9.561e-06
-0.3817	-1.085e-05	-0.3809	-1.188e-05	-0.3798	-1.1e-05	-0.3815	-9.505e-06
-0.3767	-1.078e-05	-0.3759	-1.179e-05	-0.3748	-1.088e-05	-0.3765	-9.438e-06
-0.3717	-1.071e-05	-0.3709	-1.17e-05	-0.3698	-1.076e-05	-0.3715	-9.382e-06
-0.3667	-1.063e-05	-0.3659	-1.158e-05	-0.3648	-1.064e-05	-0.3665	-9.293e-06
-0.3617	-1.059e-05	-0.3609	-1.149e-05	-0.3598	-1.054e-05	-0.3615	-9.243e-06
-0.3567	-1.053e-05	-0.3559	-1.137e-05	-0.3548	-1.04e-05	-0.3565	-9.185e-06
-0.3517	-1.044e-05	-0.3509	-1.129e-05	-0.3498	-1.029e-05	-0.3515	-9.141e-06
-0.3467	-1.038e-05	-0.3459	-1.116e-05	-0.3448	-1.016e-05	-0.3465	-9.07e-06
-0.3417	-1.032e-05	-0.3409	-1.108e-05	-0.3398	-1.004e-05	-0.3415	-9.006e-06
-0.3367	-1.025e-05	-0.3359	-1.095e-05	-0.3348	-9.934e-06	-0.3365	-8.962e-06
-0.3317	-1.019e-05	-0.3309	-1.087e-05	-0.3298	-9.792e-06	-0.3315	-8.894e-06
-0.3267	-1.014e-05	-0.3259	-1.076e-05	-0.3248	-9.669e-06	-0.3265	-8.861e-06
-0.3217	-1.009e-05	-0.3209	-1.064e-05	-0.3198	-9.555e-06	-0.3215	-8.793e-06
-0.3167	-1.002e-05	-0.3159	-1.056e-05	-0.3148	-9.425e-06	-0.3164	-8.734e-06
-0.3116	-9.947e-06	-0.3109	-1.044e-05	-0.3098	-9.305e-06	-0.3114	-8.706e-06
-0.3067	-9.907e-06	-0.3059	-1.036e-05	-0.3048	-9.191e-06	-0.3064	-8.614e-06
-0.3017	-9.845e-06	-0.3009	-1.025e-05	-0.2998	-9.049e-06	-0.3015	-8.58e-06
-0.2967	-9.795e-06	-0.2959	-1.016e-05	-0.2947	-8.922e-06	-0.2965	-8.521e-06
-0.2916	-9.752e-06	-0.2909	-1.006e-05	-0.2898	-8.787e-06	-0.2915	-8.475e-06
-0.2866	-9.678e-06	-0.2859	-9.984e-06	-0.2848	-8.651e-06	-0.2865	-8.426e-06
-0.2817	-9.62e-06	-0.2809	-9.836e-06	-0.2797	-8.515e-06	-0.2815	-8.364e-06
-0.2766	-9.576e-06	-0.2758	-9.734e-06	-0.2748	-8.392e-06	-0.2764	-8.33e-06
-0.2716	-9.502e-06	-0.2709	-9.641e-06	-0.2698	-8.265e-06	-0.2714	-8.271e-06
-0.2666	-9.444e-06	-0.2659	-9.521e-06	-0.2647	-8.092e-06	-0.2665	-8.219e-06
-0.2616	-9.379e-06	-0.2608	-9.41e-06	-0.2597	-7.963e-06	-0.2615	-8.188e-06
-0.2566	-9.326e-06	-0.2559	-9.293e-06	-0.2548	-7.824e-06	-0.2565	-8.111e-06
-0.2516	-9.255e-06	-0.2509	-9.225e-06	-0.2498	-7.673e-06	-0.2515	-8.046e-06
-0.2467	-9.197e-06	-0.2459	-9.114e-06	-0.2448	-7.531e-06	-0.2464	-8.006e-06
-0.2416	-9.098e-06	-0.2409	-9.006e-06	-0.2398	-7.373e-06	-0.2415	-7.978e-06
-0.2367	-9.049e-06	-0.2359	-8.873e-06	-0.2348	-7.238e-06	-0.2365	-7.926e-06
-0.2317	-8.959e-06	-0.2309	-8.753e-06	-0.2298	-7.071e-06	-0.2315	-7.879e-06
-0.2266	-8.845e-06	-0.2259	-8.666e-06	-0.2248	-6.904e-06	-0.2265	-7.821e-06
-0.2216	-8.787e-06	-0.2209	-8.543e-06	-0.2198	-6.729e-06	-0.2214	-7.774e-06
-0.2167	-8.716e-06	-0.2159	-8.441e-06	-0.2148	-6.562e-06	-0.2164	-7.722e-06
-0.2117	-8.598e-06	-0.2109	-8.29e-06	-0.2097	-6.401e-06	-0.2115	-7.682e-06
-0.2067	-8.49e-06	-0.2059	-8.176e-06	-0.2047	-6.229e-06	-0.2065	-7.636e-06
-0.2017	-8.422e-06	-0.2009	-8.055e-06	-0.1997	-6.053e-06	-0.2014	-7.574e-06
-0.1966	-8.24e-06	-0.1959	-7.929e-06	-0.1947	-5.858e-06	-0.1964	-7.509e-06
-0.1916	-8.089e-06	-0.1909	-7.781e-06	-0.1897	-5.692e-06	-0.1914	-7.457e-06
-0.1867	-7.935e-06	-0.1859	-7.697e-06	-0.1847	-5.513e-06	-0.1864	-7.398e-06
-0.1817	-7.821e-06	-0.1809	-7.515e-06	-0.1797	-5.349e-06	-0.1815	-7.333e-06
-0.1766	-7.617e-06	-0.1759	-7.398e-06	-0.1747	-5.152e-06	-0.1765	-7.25e-06
-0.1716	-7.401e-06	-0.1709	-7.247e-06	-0.1697	-4.982e-06	-0.1714	-7.173e-06
-0.1666	-7.219e-06	-0.1659	-7.12e-06	-0.1647	-4.754e-06	-0.1664	-7.142e-06
-0.1616	-7.003e-06	-0.1609	-6.966e-06	-0.1597	-4.597e-06	-0.1614	-7.053e-06
-0.1566	-6.762e-06	-0.1559	-6.827e-06	-0.1546	-4.402e-06	-0.1564	-6.957e-06
-0.1516	-6.531e-06	-0.1509	-6.664e-06	-0.1496	-4.226e-06	-0.1514	-6.867e-06
-0.1466	-6.303e-06	-0.1459	-6.497e-06	-0.1447	-4.032e-06	-0.1464	-6.793e-06
-0.1417	-6.065e-06	-0.1409	-6.315e-06	-0.1397	-3.856e-06	-0.1414	-6.673e-06
-0.1366	-5.717e-06	-0.1359	-6.108e-06	-0.1347	-3.662e-06	-0.1364	-6.587e-06
-0.1316	-5.436e-06	-0.1308	-5.895e-06	-0.1297	-3.51e-06	-0.1314	-6.445e-06
-0.1266	-5.103e-06	-0.1259	-5.683e-06	-0.1246	-3.313e-06	-0.1264	-6.272e-06
-0.1216	-4.843e-06	-0.1209	-5.476e-06	-0.1197	-3.134e-06	-0.1214	-6.087e-06
-0.1166	-4.461e-06	-0.1159	-5.257e-06	-0.1146	-2.937e-06	-0.1164	-5.923e-06
-0.1116	-4.038e-06	-0.1109	-4.973e-06	-0.1097	-2.782e-06	-0.1114	-5.704e-06
-0.1066	-3.591e-06	-0.1059	-4.686e-06	-0.1047	-2.573e-06	-0.1064	-5.457e-06
-0.1016	-3.1e-06	-0.1009	-4.408e-06	-0.09967	-2.397e-06	-0.1014	-5.174e-06
-0.0966	-2.603e-06	-0.09586	-4.069e-06	-0.09471	-2.233e-06	-0.09642	-4.8e-06
-0.09161	-1.952e-06	-0.09087	-3.68e-06	-0.08963	-2.011e-06	-0.0914	-4.43e-06
-0.08659	-1.181e-06	-0.08588	-3.31e-06	-0.08464	-1.801e-06	-0.08641	-4.016e-06
-0.0816	-3.171e-07	-0.08083	-2.872e-06	-0.07968	-1.613e-06	-0.08139	-3.47e-06
-0.07665	6.826e-07	-0.07587	-2.437e-06	-0.07466	-1.419e-06	-0.0764	-2.887e-06
-0.07163	1.793e-06	-0.07085	-1.928e-06	-0.06964	-1.181e-06	-0.07144	-2.249e-06
-0.06661	3.163e-06	-0.06586	-1.345e-06	-0.06468	-9.712e-07	-0.06642	-1.474e-06
-0.06159	4.848e-06	-0.06087	-7.83e-07	-0.05963	-7.305e-07	-0.0614	-6.195e-07
-0.0566	6.471e-06	-0.05585	-1.196e-07	-0.05464	-5.146e-07	-0.05641	3.586e-07
-0.05161	8.473e-06	-0.05083	6.023e-07	-0.04959	-2.461e-07	-0.05139	1.476e-06
-0.04659	1.064e-05	-0.04584	1.368e-06	-0.04467	-3.016e-08	-0.0464	2.682e-06
-0.04163	1.29e-05	-0.04085	2.201e-06	-0.03961	2.629e-07	-0.04141	3.969e-06
-0.03661	1.543e-05	-0.03586	3.071e-06	-0.03469	5.129e-07	-0.03639	5.329e-06
-0.03156	1.828e-05	-0.03084	3.999e-06	-0.02964	7.751e-07	-0.03137	6.844e-06
-0.02654	2.104e-05	-0.02582	5.03e-06	-0.02462	1.05e-06	-0.02638	8.421e-06
-0.02158	2.347e-05	-0.0208	6.085e-06	-0.01963	1.361e-06	-0.02139	1.001e-05
-0.01656	2.608e-05	-0.01585	7.168e-06	-0.01464	1.636e-06	-0.01637	1.163e-05
-0.01157	2.865e-05	-0.01083	8.371e-06	-0.00965	1.938e-06	-0.01138	1.326e-05
-0.00655	3.09e-05	-0.00581	9.565e-06	-0.00463	2.29e-06	-0.00633	1.495e-05
-0.00156	3.282e-05	-0.0007851	1.081e-05	0.0003925	2.586e-06	-0.00134	1.646e-05
0.00349	3.466e-05	0.0042	1.208e-05	0.00541	2.892e-06	0.00368	1.784e-05
0.00845	3.578e-05	0.00919	1.339e-05	0.01043	3.268e-06	0.00867	1.918e-05
0.01344	3.67e-05	0.01415	1.467e-05	0.01539	3.552e-06	0.01366	2.027e-05
0.01846	3.714e-05	0.0192	1.604e-05	0.02038	3.901e-06	0.01868	2.134e-05
0.02345	3.741e-05	0.02419	1.736e-05	0.02537	4.225e-06	0.02363	2.209e-05
0.02847	3.745e-05	0.02918	1.869e-05	0.03036	4.582e-06	0.02865	2.278e-05
0.03349	3.702e-05	0.0342	1.995e-05	0.03538	4.937e-06	0.03364	2.326e-05
0.03848	3.655e-05	0.03922	2.121e-05	0.0404	5.304e-06	0.03866	2.362e-05
0.04347	3.581e-05	0.04421	2.242e-05	0.04545	5.69e-06	0.04365	2.38e-05
0.04849	3.498e-05	0.04917	2.362e-05	0.05044	6.042e-06	0.04864	2.389e-05
0.05345	3.395e-05	0.05419	2.472e-05	0.0554	6.409e-06	0.05366	2.391e-05
0.0585	3.321e-05	0.05921	2.586e-05	0.06039	6.739e-06	0.05868	2.383e-05
0.06352	3.226e-05	0.06423	2.685e-05	0.06544	7.131e-06	0.06367	2.367e-05
0.06851	3.135e-05	0.06922	2.779e-05	0.07046	7.517e-06	0.06866	2.343e-05
0.0735	3.042e-05	0.07424	2.869e-05	0.07548	7.878e-06	0.07368	2.313e-05
0.07845	2.956e-05	0.0792	2.944e-05	0.08044	8.211e-06	0.07867	2.286e-05
0.08347	2.877e-05	0.08422	3.017e-05	0.08546	8.575e-06	0.08372	2.26e-05
0.08849	2.807e-05	0.08921	3.08e-05	0.09045	8.933e-06	0.08871	2.227e-05
0.09345	2.736e-05	0.09426	3.139e-05	0.09547	9.282e-06	0.09373	2.193e-05
0.0985	2.664e-05	0.09922	3.183e-05	0.1005	9.624e-06	0.09875	2.162e-05
0.1035	2.601e-05	0.1043	3.223e-05	0.1055	9.917e-06	0.1037	2.127e-05
0.1085	2.537e-05	0.1092	3.253e-05	0.1105	1.023e-05	0.1087	2.094e-05
0.1135	2.479e-05	0.1142	3.27e-05	0.1155	1.054e-05	0.1137	2.06e-05
0.1185	2.421e-05	0.1193	3.286e-05	0.1205	1.085e-05	0.1187	2.03e-05
0.1235	2.366e-05	0.1243	3.293e-05	0.1255	1.111e-05	0.1237	1.999e-05
0.1285	2.317e-05	0.1292	3.292e-05	0.1305	1.14e-05	0.1287	1.968e-05
0.1335	2.265e-05	0.1342	3.284e-05	0.1355	1.165e-05	0.1337	1.941e-05
0.1385	2.215e-05	0.1393	3.273e-05	0.1405	1.19e-05	0.1387	1.914e-05
0.1435	2.167e-05	0.1442	3.252e-05	0.1455	1.212e-05	0.1437	1.882e-05
0.1485	2.12e-05	0.1492	3.231e-05	0.1505	1.235e-05	0.1487	1.856e-05
0.1535	2.084e-05	0.1543	3.204e-05	0.1555	1.258e-05	0.1537	1.831e-05
0.1585	2.04e-05	0.1593	3.175e-05	0.1605	1.276e-05	0.1587	1.807e-05
0.1635	2.006e-05	0.1642	3.139e-05	0.1655	1.29e-05	0.1637	1.78e-05
0.1686	1.967e-05	0.1693	3.106e-05	0.1705	1.308e-05	0.1687	1.759e-05
0.1735	1.93e-05	0.1742	3.067e-05	0.1755	1.324e-05	0.1737	1.737e-05
0.1785	1.901e-05	0.1793	3.029e-05	0.1805	1.338e-05	0.1787	1.71e-05
0.1835	1.867e-05	0.1843	2.983e-05	0.1855	1.353e-05	0.1837	1.691e-05
0.1886	1.839e-05	0.1892	2.94e-05	0.1905	1.364e-05	0.1887	1.668e-05
0.1936	1.811e-05	0.1943	2.9e-05	0.1956	1.377e-05	0.1938	1.648e-05
0.1986	1.781e-05	0.1993	2.854e-05	0.2005	1.386e-05	0.1987	1.626e-05
0.2036	1.757e-05	0.2043	2.816e-05	0.2055	1.396e-05	0.2038	1.608e-05
0.2085	1.73e-05	0.2093	2.766e-05	0.2105	1.404e-05	0.2088	1.584e-05
0.2135	1.704e-05	0.2143	2.727e-05	0.2155	1.411e-05	0.2137	1.567e-05
0.2186	1.681e-05	0.2193	2.686e-05	0.2206	1.419e-05	0.2188	1.549e-05
0.2236	1.658e-05	0.2243	2.644e-05	0.2256	1.425e-05	0.2237	1.529e-05
0.2286	1.636e-05	0.2293	2.603e-05	0.2306	1.43e-05	0.2288	1.515e-05
0.2336	1.611e-05	0.2343	2.561e-05	0.2356	1.434e-05	0.2338	1.494e-05
0.2386	1.586e-05	0.2393	2.52e-05	0.2406	1.439e-05	0.2388	1.477e-05
0.2436	1.568e-05	0.2443	2.482e-05	0.2455	1.442e-05	0.2437	1.46e-05
0.2486	1.547e-05	0.2493	2.445e-05	0.2505	1.444e-05	0.2488	1.443e-05
0.2535	1.529e-05	0.2543	2.41e-05	0.2555	1.447e-05	0.2538	1.427e-05
0.2586	1.51e-05	0.2593	2.374e-05	0.2605	1.45e-05	0.2588	1.411e-05
0.2636	1.492e-05	0.2643	2.336e-05	0.2656	1.451e-05	0.2638	1.395e-05
0.2686	1.475e-05	0.2693	2.298e-05	0.2706	1.453e-05	0.2688	1.376e-05
0.2736	1.458e-05	0.2743	2.268e-05	0.2756	1.454e-05	0.2738	1.364e-05
0.2786	1.441e-05	0.2793	2.234e-05	0.2806	1.456e-05	0.2788	1.348e-05
0.2836	1.426e-05	0.2843	2.205e-05	0.2856	1.459e-05	0.2838	1.333e-05
0.2886	1.412e-05	0.2893	2.17e-05	0.2906	1.46e-05	0.2888	1.318e-05
0.2936	1.399e-05	0.2943	2.139e-05	0.2956	1.461e-05	0.2938	1.303e-05
0.2986	1.387e-05	0.2993	2.11e-05	0.3006	1.463e-05	0.2988	1.287e-05
0.3036	1.372e-05	0.3043	2.081e-05	0.3056	1.462e-05	0.3038	1.273e-05
0.3086	1.363e-05	0.3093	2.053e-05	0.3106	1.463e-05	0.3088	1.259e-05
0.3136	1.351e-05	0.3143	2.028e-05	0.3156	1.464e-05	0.3138	1.245e-05
0.3187	1.34e-05	0.3193	1.999e-05	0.3206	1.467e-05	0.3188	1.232e-05
0.3237	1.329e-05	0.3244	1.976e-05	0.3256	1.469e-05	0.3238	1.218e-05
0.3287	1.318e-05	0.3294	1.951e-05	0.3306	1.471e-05	0.3288	1.204e-05
0.3337	1.309e-05	0.3344	1.927e-05	0.3356	1.471e-05	0.3339	1.193e-05
0.3387	1.301e-05	0.3393	1.901e-05	0.3407	1.475e-05	0.3389	1.179e-05
0.3437	1.29e-05	0.3443	1.88e-05	0.3456	1.477e-05	0.3438	1.167e-05
0.3487	1.282e-05	0.3494	1.862e-05	0.3507	1.479e-05	0.3489	1.156e-05
0.3536	1.272e-05	0.3544	1.841e-05	0.3557	1.483e-05	0.3539	1.145e-05
0.3587	1.267e-05	0.3594	1.822e-05	0.3607	1.485e-05	0.3589	1.131e-05
0.3637	1.259e-05	0.3644	1.804e-05	0.3657	1.487e-05	0.3639	1.123e-05
0.3686	1.252e-05	0.3694	1.787e-05	0.3707	1.492e-05	0.3689	1.113e-05
0.3737	1.245e-05	0.3744	1.769e-05	0.3756	1.495e-05	0.3739	1.104e-05
0.3787	1.238e-05	0.3794	1.755e-05	0.3806	1.498e-05	0.3789	1.095e-05
0.3837	1.232e-05	0.3844	1.741e-05	0.3857	1.502e-05	0.3839	1.087e-05
0.3887	1.225e-05	0.3894	1.724e-05	0.3907	1.505e-05	0.3889	1.077e-05
0.3937	1.218e-05	0.3944	1.713e-05	0.3957	1.51e-05	0.3939	1.071e-05
0.3987	1.214e-05	0.3994	1.7e-05	0.4006	1.513e-05	0.3989	1.064e-05
0.4037	1.211e-05	0.4044	1.687e-05	0.4057	1.518e-05	0.4039	1.056e-05
0.4087	1.204e-05	0.4094	1.674e-05	0.4107	1.522e-05	0.4089	1.051e-05
0.4137	1.201e-05	0.4144	1.664e-05	0.4157	1.527e-05	0.4138	1.045e-05
0.4187	1.196e-05	0.4194	1.653e-05	0.4207	1.53e-05	0.4189	1.04e-05
0.4238	1.194e-05	0.4244	1.644e-05	0.4257	1.535e-05	0.4239	1.036e-05
0.4287	1.189e-05	0.4294	1.634e-05	0.4307	1.539e-05	0.4289	1.032e-05
0.4337	1.189e-05	0.4344	1.625e-05	0.4357	1.545e-05	0.4339	1.028e-05
0.4387	1.188e-05	0.4394	1.62e-05	0.4407	1.55e-05	0.4389	1.023e-05
0.4438	1.185e-05	0.4444	1.611e-05	0.4458	1.556e-05	0.4439	1.019e-05
0.4488	1.185e-05	0.4494	1.604e-05	0.4507	1.56e-05	0.449	1.018e-05
0.4538	1.184e-05	0.4544	1.598e-05	0.4558	1.565e-05	0.4539	1.015e-05
0.4588	1.185e-05	0.4594	1.592e-05	0.4607	1.571e-05	0.4589	1.014e-05
0.4638	1.187e-05	0.4645	1.588e-05	0.4658	1.577e-05	0.464	1.012e-05
0.4687	1.185e-05	0.4694	1.582e-05	0.4707	1.581e-05	0.4689	1.011e-05
0.4738	1.19e-05	0.4745	1.578e-05	0.4758	1.588e-05	0.474	1.009e-05
0.4788	1.191e-05	0.4795	1.575e-05	0.4808	1.592e-05	0.479	1.009e-05
0.4838	1.193e-05	0.4845	1.571e-05	0.4858	1.599e-05	0.484	1.008e-05
0.4888	1.199e-05	0.4894	1.569e-05	0.4908	1.603e-05	0.489	1.009e-05
0.4938	1.201e-05	0.4945	1.566e-05	0.4958	1.609e-05	0.494	1.009e-05
0.4988	1.207e-05	0.4995	1.564e-05	0.5008	1.615e-05	0.4989	1.01e-05
0.4941	1.125e-05	0.4949	1.476e-05	0.4962	1.535e-05	0.4943	9.612e-06
0.4892	1.083e-05	0.4898	1.428e-05	0.4912	1.474e-05	0.4893	9.377e-06
0.4842	1.05e-05	0.4848	1.393e-05	0.4862	1.424e-05	0.4843	9.177e-06
0.4791	1.022e-05	0.4799	1.362e-05	0.4812	1.379e-05	0.4793	8.998e-06
0.4742	9.979e-06	0.4748	1.332e-05	0.4761	1.337e-05	0.4743	8.843e-06
0.4692	9.772e-06	0.4698	1.311e-05	0.4711	1.3e-05	0.4693	8.695e-06
0.4641	9.565e-06	0.4648	1.289e-05	0.4661	1.266e-05	0.4643	8.584e-06
0.4591	9.402e-06	0.4598	1.268e-05	0.4612	1.233e-05	0.4593	8.464e-06
0.4542	9.245e-06	0.4548	1.251e-05	0.4561	1.203e-05	0.4543	8.35e-06
0.4491	9.084e-06	0.4498	1.234e-05	0.4512	1.174e-05	0.4493	8.251e-06
0.4441	8.97e-06	0.4447	1.216e-05	0.4461	1.146e-05	0.4443	8.152e-06
0.4391	8.831e-06	0.4398	1.203e-05	0.4411	1.12e-05	0.4393	8.054e-06
0.4341	8.698e-06	0.4348	1.19e-05	0.4361	1.095e-05	0.4342	7.964e-06
0.4291	8.594e-06	0.4298	1.177e-05	0.4311	1.07e-05	0.4292	7.872e-06
0.4241	8.507e-06	0.4248	1.164e-05	0.4262	1.048e-05	0.4243	7.779e-06
0.4191	8.411e-06	0.4198	1.152e-05	0.4211	1.026e-05	0.4192	7.705e-06
0.4141	8.297e-06	0.4147	1.14e-05	0.4161	1.004e-05	0.4143	7.625e-06
0.409	8.217e-06	0.4098	1.128e-05	0.4111	9.837e-06	0.4092	7.544e-06
0.4041	8.14e-06	0.4048	1.117e-05	0.4061	9.649e-06	0.4043	7.467e-06
0.3991	8.05e-06	0.3997	1.106e-05	0.4011	9.436e-06	0.3993	7.396e-06
0.394	7.961e-06	0.3948	1.097e-05	0.3961	9.238e-06	0.3942	7.322e-06
0.3891	7.942e-06	0.3898	1.088e-05	0.3911	9.056e-06	0.3892	7.258e-06
0.3841	7.872e-06	0.3848	1.078e-05	0.3861	8.893e-06	0.3843	7.187e-06
0.3791	7.767e-06	0.3798	1.069e-05	0.381	8.708e-06	0.3792	7.103e-06
0.3741	7.708e-06	0.3747	1.059e-05	0.3761	8.541e-06	0.3742	7.048e-06
0.369	7.625e-06	0.3698	1.051e-05	0.3711	8.371e-06	0.3692	6.977e-06
0.3641	7.566e-06	0.3648	1.043e-05	0.3661	8.217e-06	0.3642	6.924e-06
0.3591	7.514e-06	0.3598	1.034e-05	0.3611	8.057e-06	0.3592	6.847e-06
0.354	7.452e-06	0.3548	1.025e-05	0.3561	7.896e-06	0.3542	6.785e-06
0.349	7.384e-06	0.3497	1.016e-05	0.351	7.748e-06	0.3492	6.73e-06
0.3441	7.338e-06	0.3447	1.011e-05	0.346	7.597e-06	0.3442	6.659e-06
0.339	7.276e-06	0.3398	1.001e-05	0.3411	7.455e-06	0.3392	6.591e-06
0.334	7.233e-06	0.3347	9.936e-06	0.336	7.288e-06	0.3342	6.532e-06
0.3291	7.18e-06	0.3297	9.868e-06	0.331	7.159e-06	0.3292	6.471e-06
0.324	7.125e-06	0.3248	9.803e-06	0.326	7.026e-06	0.3242	6.406e-06
0.3191	7.06e-06	0.3197	9.707e-06	0.321	6.884e-06	0.3192	6.35e-06
0.314	7.023e-06	0.3147	9.652e-06	0.316	6.752e-06	0.3142	6.289e-06
0.309	6.974e-06	0.3097	9.596e-06	0.311	6.622e-06	0.3092	6.23e-06
0.304	6.924e-06	0.3047	9.51e-06	0.306	6.495e-06	0.3042	6.19e-06
0.299	6.878e-06	0.2997	9.442e-06	0.301	6.366e-06	0.2992	6.11e-06
0.294	6.832e-06	0.2947	9.374e-06	0.296	6.239e-06	0.2942	6.057e-06
0.289	6.792e-06	0.2897	9.312e-06	0.291	6.113e-06	0.2891	5.999e-06
0.284	6.748e-06	0.2847	9.251e-06	0.286	5.986e-06	0.2841	5.943e-06
0.279	6.705e-06	0.2797	9.164e-06	0.281	5.878e-06	0.2791	5.894e-06
0.274	6.634e-06	0.2747	9.096e-06	0.276	5.758e-06	0.2741	5.835e-06
0.269	6.607e-06	0.2697	9.032e-06	0.271	5.638e-06	0.2692	5.783e-06
0.264	6.563e-06	0.2647	8.964e-06	0.266	5.517e-06	0.2642	5.712e-06
0.259	6.505e-06	0.2597	8.89e-06	0.2609	5.406e-06	0.2592	5.672e-06
0.254	6.455e-06	0.2547	8.797e-06	0.256	5.311e-06	0.2541	5.61e-06
0.249	6.412e-06	0.2497	8.76e-06	0.251	5.19e-06	0.2491	5.561e-06
0.244	6.36e-06	0.2447	8.689e-06	0.2459	5.092e-06	0.2442	5.524e-06
0.239	6.341e-06	0.2397	8.615e-06	0.241	4.996e-06	0.2392	5.471e-06
0.234	6.289e-06	0.2347	8.535e-06	0.2359	4.873e-06	0.2341	5.406e-06
0.2289	6.239e-06	0.2297	8.476e-06	0.231	4.765e-06	0.2292	5.36e-06
0.224	6.196e-06	0.2247	8.411e-06	0.226	4.678e-06	0.2241	5.326e-06
0.219	6.156e-06	0.2197	8.334e-06	0.2209	4.564e-06	0.2191	5.289e-06
0.2139	6.088e-06	0.2147	8.26e-06	0.2159	4.478e-06	0.2141	5.24e-06
0.2089	6.033e-06	0.2097	8.165e-06	0.2109	4.354e-06	0.2091	5.2e-06
0.204	5.993e-06	0.2047	8.118e-06	0.2059	4.265e-06	0.2041	5.153e-06
0.1989	5.94e-06	0.1997	8.032e-06	0.2009	4.181e-06	0.1991	5.107e-06
0.1939	5.872e-06	0.1947	7.933e-06	0.1959	4.073e-06	0.1941	5.076e-06
0.1889	5.783e-06	0.1896	7.859e-06	0.1909	3.975e-06	0.1891	5.042e-06
0.1839	5.761e-06	0.1847	7.776e-06	0.1859	3.885e-06	0.1841	4.981e-06
0.179	5.706e-06	0.1796	7.665e-06	0.1809	3.805e-06	0.1791	4.971e-06
0.174	5.61e-06	0.1746	7.6e-06	0.1759	3.694e-06	0.1741	4.919e-06
0.169	5.517e-06	0.1697	7.498e-06	0.1708	3.601e-06	0.1691	4.925e-06
0.164	5.443e-06	0.1646	7.378e-06	0.1659	3.515e-06	0.1641	4.876e-06
0.1589	5.32e-06	0.1596	7.301e-06	0.1608	3.429e-06	0.1591	4.848e-06
0.1539	5.221e-06	0.1546	7.165e-06	0.1558	3.324e-06	0.1541	4.817e-06
0.1489	5.119e-06	0.1496	7.051e-06	0.1508	3.24e-06	0.1491	4.758e-06
0.1439	4.959e-06	0.1446	6.921e-06	0.1458	3.151e-06	0.1441	4.755e-06
0.1389	4.826e-06	0.1396	6.816e-06	0.1408	3.055e-06	0.139	4.715e-06
0.1339	4.666e-06	0.1346	6.665e-06	0.1359	2.969e-06	0.134	4.7e-06
0.1289	4.453e-06	0.1296	6.551e-06	0.1309	2.87e-06	0.1291	4.672e-06
0.1239	4.274e-06	0.1246	6.338e-06	0.1258	2.774e-06	0.1241	4.623e-06
0.1189	4.036e-06	0.1196	6.159e-06	0.1209	2.679e-06	0.119	4.592e-06
0.1139	3.82e-06	0.1146	5.955e-06	0.1159	2.586e-06	0.1141	4.539e-06
0.1089	3.524e-06	0.1097	5.746e-06	0.1108	2.478e-06	0.1091	4.468e-06
0.1039	3.213e-06	0.1046	5.514e-06	0.1059	2.401e-06	0.1041	4.404e-06
0.09891	2.889e-06	0.09965	5.24e-06	0.1009	2.296e-06	0.09909	4.333e-06
0.09392	2.503e-06	0.0946	4.891e-06	0.09581	2.176e-06	0.09404	4.222e-06
0.0889	2.068e-06	0.08961	4.561e-06	0.09082	2.065e-06	0.08905	4.08e-06
0.08385	1.608e-06	0.08459	4.172e-06	0.08583	1.951e-06	0.08403	3.935e-06
0.07889	1.121e-06	0.07954	3.685e-06	0.08081	1.833e-06	0.07901	3.7e-06
0.07387	5.067e-07	0.07458	3.194e-06	0.07588	1.725e-06	0.07405	3.475e-06
0.06888	-1.536e-07	0.06959	2.648e-06	0.07083	1.58e-06	0.069	3.157e-06
0.06389	-8.601e-07	0.0646	2.009e-06	0.06581	1.442e-06	0.06407	2.808e-06
0.05884	-1.773e-06	0.05961	1.287e-06	0.06076	1.281e-06	0.05905	2.346e-06
0.05388	-2.742e-06	0.05456	4.357e-07	0.0558	1.139e-06	0.054	1.815e-06
0.04886	-3.927e-06	0.04954	-4.59e-07	0.05081	9.602e-07	0.04901	1.226e-06
0.04387	-5.155e-06	0.04455	-1.499e-06	0.04576	7.782e-07	0.04399	4.728e-07
0.03885	-6.642e-06	0.03956	-2.628e-06	0.04083	6.178e-07	0.03904	-3.51e-07
0.03386	-8.268e-06	0.03457	-3.902e-06	0.03581	3.894e-07	0.03402	-1.375e-06
0.02881	-1.016e-05	0.02958	-5.285e-06	0.03076	1.488e-07	0.02906	-2.455e-06
0.02382	-1.225e-05	0.02459	-6.8e-06	0.02577	-7.953e-08	0.02401	-3.736e-06
0.01883	-1.475e-05	0.01961	-8.453e-06	0.02078	-3.541e-07	0.01902	-5.106e-06
0.01384	-1.667e-05	0.01455	-1.02e-05	0.01579	-6.256e-07	0.01403	-6.617e-06
0.00888	-1.917e-05	0.0096	-1.208e-05	0.01074	-9.465e-07	0.00907	-8.197e-06
0.00383	-2.189e-05	0.00455	-1.406e-05	0.00572	-1.295e-06	0.00402	-9.934e-06
-0.00116	-2.436e-05	-0.0004132	-1.605e-05	0.0007024	-1.656e-06	-0.00094	-1.17e-05
-0.00615	-2.693e-05	-0.00543	-1.816e-05	-0.00429	-2.042e-06	-0.00596	-1.355e-05
-0.0112	-2.942e-05	-0.01045	-2.031e-05	-0.00924	-2.418e-06	-0.01098	-1.537e-05
-0.01616	-3.164e-05	-0.01541	-2.244e-05	-0.0143	-2.835e-06	-0.01597	-1.713e-05
-0.02111	-3.357e-05	-0.0204	-2.448e-05	-0.01925	-3.288e-06	-0.02099	-1.885e-05
-0.02613	-3.543e-05	-0.02545	-2.654e-05	-0.02431	-3.767e-06	-0.02598	-2.038e-05
-0.03115	-3.691e-05	-0.03041	-2.843e-05	-0.02929	-4.242e-06	-0.03097	-2.183e-05
-0.03621	-3.8e-05	-0.03543	-3.025e-05	-0.03428	-4.729e-06	-0.03605	-2.318e-05
-0.04119	-3.867e-05	-0.04045	-3.193e-05	-0.03927	-5.214e-06	-0.04098	-2.426e-05
-0.04618	-3.914e-05	-0.04544	-3.337e-05	-0.04423	-5.75e-06	-0.046	-2.519e-05
-0.05117	-3.914e-05	-0.05046	-3.475e-05	-0.04928	-6.321e-06	-0.05099	-2.593e-05
-0.05616	-3.896e-05	-0.05542	-3.584e-05	-0.05424	-6.849e-06	-0.05598	-2.64e-05
-0.06118	-3.852e-05	-0.06044	-3.678e-05	-0.05929	-7.414e-06	-0.06103	-2.687e-05
-0.06623	-3.804e-05	-0.06546	-3.751e-05	-0.06431	-7.95e-06	-0.06602	-2.707e-05
-0.07122	-3.726e-05	-0.07042	-3.809e-05	-0.06933	-8.521e-06	-0.07107	-2.716e-05
-0.07621	-3.635e-05	-0.07547	-3.849e-05	-0.07435	-9.055e-06	-0.07603	-2.713e-05
-0.08123	-3.548e-05	-0.08046	-3.869e-05	-0.07931	-9.579e-06	-0.08105	-2.698e-05
-0.08619	-3.46e-05	-0.08548	-3.875e-05	-0.0843	-1.012e-05	-0.08591	-2.672e-05
-0.09118	-3.371e-05	-0.09047	-3.866e-05	-0.08935	-1.067e-05	-0.09096	-2.645e-05
-0.0962	-3.293e-05	-0.09546	-3.852e-05	-0.09431	-1.114e-05	-0.09595	-2.615e-05
-0.1011	-3.206e-05	-0.1004	-3.822e-05	-0.09936	-1.165e-05	-0.1009	-2.574e-05
-0.1061	-3.129e-05	-0.1055	-3.787e-05	-0.1044	-1.217e-05	-0.106	-2.531e-05
-0.1111	-3.054e-05	-0.1105	-3.749e-05	-0.1094	-1.264e-05	-0.111	-2.494e-05
-0.1161	-2.971e-05	-0.1154	-3.696e-05	-0.1144	-1.313e-05	-0.1159	-2.448e-05
-0.1211	-2.906e-05	-0.1205	-3.643e-05	-0.1194	-1.359e-05	-0.121	-2.403e-05
-0.1261	-2.838e-05	-0.1255	-3.593e-05	-0.1244	-1.405e-05	-0.1259	-2.359e-05
-0.1312	-2.777e-05	-0.1305	-3.536e-05	-0.1293	-1.447e-05	-0.131	-2.315e-05
-0.1361	-2.72e-05	-0.1355	-3.475e-05	-0.1343	-1.488e-05	-0.136	-2.275e-05
-0.1411	-2.662e-05	-0.1405	-3.42e-05	-0.1393	-1.53e-05	-0.1409	-2.232e-05
-0.1461	-2.607e-05	-0.1455	-3.36e-05	-0.1444	-1.571e-05	-0.1459	-2.191e-05
-0.1511	-2.563e-05	-0.1505	-3.303e-05	-0.1493	-1.609e-05	-0.1509	-2.153e-05
-0.1561	-2.512e-05	-0.1555	-3.24e-05	-0.1544	-1.648e-05	-0.1559	-2.119e-05
-0.1611	-2.464e-05	-0.1605	-3.183e-05	-0.1594	-1.685e-05	-0.161	-2.077e-05
-0.1661	-2.421e-05	-0.1655	-3.126e-05	-0.1644	-1.721e-05	-0.166	-2.043e-05
-0.1711	-2.375e-05	-0.1705	-3.073e-05	-0.1694	-1.756e-05	-0.1709	-2.009e-05
-0.1761	-2.327e-05	-0.1755	-3.021e-05	-0.1744	-1.787e-05	-0.176	-1.975e-05
-0.1811	-2.289e-05	-0.1805	-2.969e-05	-0.1794	-1.821e-05	-0.181	-1.945e-05
-0.1861	-2.249e-05	-0.1855	-2.918e-05	-0.1844	-1.848e-05	-0.1859	-1.912e-05
-0.1911	-2.205e-05	-0.1905	-2.872e-05	-0.1894	-1.877e-05	-0.1909	-1.883e-05
-0.1961	-2.167e-05	-0.1955	-2.822e-05	-0.1944	-1.906e-05	-0.196	-1.854e-05
-0.2012	-2.127e-05	-0.2005	-2.779e-05	-0.1994	-1.926e-05	-0.201	-1.825e-05
-0.2061	-2.096e-05	-0.2055	-2.737e-05	-0.2044	-1.95e-05	-0.206	-1.796e-05
-0.2111	-2.061e-05	-0.2105	-2.689e-05	-0.2094	-1.974e-05	-0.211	-1.772e-05
-0.2161	-2.025e-05	-0.2155	-2.651e-05	-0.2145	-1.996e-05	-0.216	-1.749e-05
-0.2211	-1.992e-05	-0.2205	-2.611e-05	-0.2194	-2.013e-05	-0.221	-1.725e-05
-0.2261	-1.963e-05	-0.2255	-2.569e-05	-0.2244	-2.029e-05	-0.226	-1.704e-05
-0.2312	-1.933e-05	-0.2305	-2.536e-05	-0.2295	-2.046e-05	-0.231	-1.68e-05
-0.2362	-1.904e-05	-0.2356	-2.502e-05	-0.2344	-2.059e-05	-0.236	-1.661e-05
-0.2412	-1.875e-05	-0.2405	-2.464e-05	-0.2394	-2.067e-05	-0.241	-1.64e-05
-0.2462	-1.853e-05	-0.2455	-2.433e-05	-0.2445	-2.076e-05	-0.246	-1.617e-05
-0.2512	-1.828e-05	-0.2505	-2.401e-05	-0.2495	-2.084e-05	-0.251	-1.596e-05
-0.2562	-1.802e-05	-0.2555	-2.366e-05	-0.2544	-2.088e-05	-0.256	-1.579e-05
-0.2612	-1.778e-05	-0.2605	-2.336e-05	-0.2595	-2.092e-05	-0.261	-1.561e-05
-0.2661	-1.753e-05	-0.2655	-2.309e-05	-0.2645	-2.093e-05	-0.266	-1.541e-05
-0.2712	-1.733e-05	-0.2705	-2.275e-05	-0.2695	-2.092e-05	-0.271	-1.525e-05
-0.2762	-1.711e-05	-0.2755	-2.248e-05	-0.2744	-2.092e-05	-0.276	-1.508e-05
-0.2812	-1.688e-05	-0.2805	-2.223e-05	-0.2794	-2.089e-05	-0.281	-1.491e-05
-0.2862	-1.672e-05	-0.2855	-2.198e-05	-0.2845	-2.086e-05	-0.286	-1.474e-05
-0.2912	-1.651e-05	-0.2905	-2.171e-05	-0.2895	-2.081e-05	-0.291	-1.462e-05
-0.2962	-1.632e-05	-0.2955	-2.149e-05	-0.2945	-2.076e-05	-0.296	-1.445e-05
-0.3012	-1.615e-05	-0.3005	-2.126e-05	-0.2995	-2.068e-05	-0.301	-1.429e-05
-0.3062	-1.594e-05	-0.3055	-2.102e-05	-0.3045	-2.06e-05	-0.306	-1.415e-05
-0.3112	-1.579e-05	-0.3105	-2.076e-05	-0.3095	-2.053e-05	-0.311	-1.401e-05
-0.3162	-1.562e-05	-0.3155	-2.057e-05	-0.3145	-2.045e-05	-0.3159	-1.386e-05
-0.3212	-1.548e-05	-0.3205	-2.034e-05	-0.3195	-2.033e-05	-0.321	-1.374e-05
-0.3262	-1.532e-05	-0.3255	-2.013e-05	-0.3245	-2.024e-05	-0.326	-1.362e-05
-0.3312	-1.517e-05	-0.3305	-1.992e-05	-0.3295	-2.013e-05	-0.331	-1.348e-05
-0.3362	-1.504e-05	-0.3355	-1.973e-05	-0.3345	-2.001e-05	-0.336	-1.338e-05
-0.3412	-1.486e-05	-0.3405	-1.953e-05	-0.3395	-1.991e-05	-0.341	-1.325e-05
-0.3462	-1.474e-05	-0.3455	-1.934e-05	-0.3445	-1.978e-05	-0.346	-1.313e-05
-0.3512	-1.461e-05	-0.3505	-1.917e-05	-0.3495	-1.966e-05	-0.3511	-1.301e-05
-0.3562	-1.45e-05	-0.3555	-1.899e-05	-0.3545	-1.953e-05	-0.356	-1.291e-05
-0.3612	-1.435e-05	-0.3605	-1.881e-05	-0.3595	-1.942e-05	-0.361	-1.279e-05
-0.3662	-1.423e-05	-0.3655	-1.862e-05	-0.3645	-1.928e-05	-0.366	-1.268e-05
-0.3712	-1.41e-05	-0.3705	-1.846e-05	-0.3695	-1.915e-05	-0.3709	-1.259e-05
-0.3762	-1.4e-05	-0.3755	-1.832e-05	-0.3745	-1.902e-05	-0.376	-1.251e-05
-0.3812	-1.387e-05	-0.3805	-1.813e-05	-0.3795	-1.889e-05	-0.381	-1.238e-05
-0.3862	-1.377e-05	-0.3855	-1.801e-05	-0.3845	-1.876e-05	-0.386	-1.23e-05
-0.3912	-1.364e-05	-0.3905	-1.786e-05	-0.3895	-1.863e-05	-0.391	-1.22e-05
-0.3962	-1.353e-05	-0.3955	-1.772e-05	-0.3945	-1.85e-05	-0.396	-1.212e-05
-0.4012	-1.343e-05	-0.4005	-1.757e-05	-0.3995	-1.838e-05	-0.401	-1.202e-05
-0.4062	-1.334e-05	-0.4055	-1.746e-05	-0.4045	-1.824e-05	-0.406	-1.193e-05
-0.4112	-1.324e-05	-0.4105	-1.733e-05	-0.4095	-1.813e-05	-0.411	-1.186e-05
-0.4162	-1.316e-05	-0.4155	-1.718e-05	-0.4145	-1.798e-05	-0.416	-1.178e-05
-0.4212	-1.304e-05	-0.4205	-1.707e-05	-0.4194	-1.785e-05	-0.421	-1.17e-05
-0.4262	-1.295e-05	-0.4256	-1.697e-05	-0.4245	-1.774e-05	-0.426	-1.164e-05
-0.4312	-1.286e-05	-0.4305	-1.683e-05	-0.4295	-1.76e-05	-0.431	-1.154e-05
-0.4362	-1.28e-05	-0.4355	-1.675e-05	-0.4345	-1.748e-05	-0.436	-1.148e-05
-0.4412	-1.271e-05	-0.4405	-1.664e-05	-0.4395	-1.737e-05	-0.441	-1.143e-05
-0.4462	-1.261e-05	-0.4455	-1.652e-05	-0.4445	-1.724e-05	-0.4461	-1.135e-05
-0.4512	-1.254e-05	-0.4505	-1.645e-05	-0.4495	-1.713e-05	-0.451	-1.128e-05
-0.4562	-1.245e-05	-0.4555	-1.637e-05	-0.4546	-1.702e-05	-0.456	-1.125e-05
-0.4613	-1.238e-05	-0.4605	-1.63e-05	-0.4595	-1.691e-05	-0.461	-1.118e-05
-0.4662	-1.23e-05	-0.4655	-1.621e-05	-0.4646	-1.68e-05	-0.466	-1.114e-05
-0.4712	-1.224e-05	-0.4705	-1.617e-05	-0.4695	-1.669e-05	-0.4711	-1.11e-05
-0.4762	-1.217e-05	-0.4754	-1.609e-05	-0.4745	-1.658e-05	-0.476	-1.106e-05
-0.4812	-1.208e-05	-0.4804	-1.605e-05	-0.4796	-1.647e-05	-0.4811	-1.103e-05
-0.4862	-1.2e-05	-0.4854	-1.604e-05	-0.4845	-1.637e-05	-0.4861	-1.099e-05
-0.4912	-1.197e-05	-0.4904	-1.6e-05	-0.4895	-1.628e-05	-0.491	-1.096e-05
-0.4962	-1.189e-05	-0.4954	-1.598e-05	-0.4945	-1.62e-05	-0.4961	-1.094e-05
-0.5012	-1.183e-05	-0.5004	-1.595e-05	-0.4996	-1.611e-05	-0.501	-1.091e-05

## Sheet: Fig 2d
	Bare gold
Scan rate (V/s)	WE1		WE2		WE3		WE4
	Anodic peak current (A)	Cathodic peak current (A)	Anodic peak current (A)	Cathodic peak current (A)	Anodic peak current (A)	Cathodic peak current (A)	Anodic peak current (A)	Cathodic peak current (A)
0.07	3.131e-05	-3.029e-05	3.565e-05	-3.473e-05	3.2e-05	-3.137e-05	3.624e-05	-3.536e-05
0.1	3.782e-05	-3.714e-05	3.85e-05	-3.697e-05	3.604e-05	-3.648e-05	4.484e-05	-4.559e-05
0.3	6.46e-05	-6.579e-05	6.535e-05	-6.433e-05	5.435e-05	-5.339e-05	5.59e-05	-5.3e-05
0.5	8.327e-05	-8.42e-05	8.439e-05	-8.086e-05	8.944e-05	-8.788e-05	8.899e-05	-8.816e-05
0.7	9.77e-05	-9.898e-05	9.683e-05	-9.378e-05	9.541e-05	-8.074e-05	0.0001067	-0.000112
1	0.0001208	-0.0001174	0.0001098	-0.0001065	0.0001113	-9.055e-05	0.000123	-0.0001305
	Thin-nanocomposite
Scan rate (V/s)	WE1		WE2		WE3		WE4
	Anodic peak current (A)	Cathodic peak current (A)	Anodic peak current (A)	Cathodic peak current (A)	Anodic peak current (A)	Cathodic peak current (A)	Anodic peak current (A)	Cathodic peak current (A)
0.07	2.363e-05	-2.515e-05	2.088e-05	-2.445e-05	2.476e-05	-2.582e-05	2.466e-05	-2.63e-05
0.1	2.264e-05	-2.687e-05	2.817e-05	-2.453e-05	2.937e-05	-3.117e-05	2.893e-05	-2.409e-05
0.3	5.094e-05	-4.823e-05	5.345e-05	-5.186e-05	5.132e-05	-5.091e-05	4.995e-05	-4.858e-05
0.5	6.155e-05	-5.918e-05	6.329e-05	-6.07e-05	6.294e-05	-5.922e-05	6.28e-05	-6.183e-05
0.7	6.953e-05	-6.704e-05	6.909e-05	-6.626e-05	6.957e-05	-6.444e-05	7.191e-05	-7.095e-05
1	7.902e-05	-7.72e-05	7.48e-05	-7.055e-05	7.412e-05	-7.195e-05	8.421e-05	-8.302e-05
	Thick-nanocomposite
Scan rate (V/s)	WE1		WE2		WE3		WE4
	Anodic peak current (A)	Cathodic peak current (A)	Anodic peak current (A)	Cathodic peak current (A)	Anodic peak current (A)	Cathodic peak current (A)	Anodic peak current (A)	Cathodic peak current (A)
0.07	4.689e-06	-3.041e-06	7.884e-06	-1.317e-06	2.064e-06	-9.818e-06	3.151e-06	-3.044e-06
0.1	4.405e-06	-5.111e-06	6.975e-06	-1.031e-05	5.673e-06	-1.184e-05	5.089e-06	-4.507e-06
0.3	6.808e-06	-6.408e-06	1.126e-05	-1.173e-05	1.257e-05	-1.467e-05	6.326e-06	-5.636e-06
0.5	7.277e-06	-7.278e-06	1.199e-05	-1.294e-05	1.3e-05	-1.666e-05	6.662e-06	-6.975e-06
0.7	7.801e-06	-8.576e-06	1.262e-05	-1.418e-05	1.329e-05	-1.811e-05	7.114e-06	-7.93e-06
1	8.477e-06	-9.726e-06	1.356e-05	-1.635e-05	1.363e-05	-2.032e-05	7.88e-06	-8.94e-06
	Emulsion-based nanocomposite
Scan rate (V/s)	WE1		WE2		WE3		WE4
	Anodic peak current (A)	Cathodic peak current (A)	Anodic peak current (A)	Cathodic peak current (A)	Anodic peak current (A)	Cathodic peak current (A)	Anodic peak current (A)	Cathodic peak current (A)
0.07	1.627e-05	-1.843e-05	2.183e-05	-2.288e-05	1.732e-05	-1.843e-05	1.74e-05	-2.268e-05
0.1	2.119e-05	-2.191e-05	2.148e-05	-2.272e-05	2.484e-05	-2.569e-05	2.486e-05	-2.229e-05
0.3	3.341e-05	-3.833e-05	4.023e-05	-4.547e-05	2.793e-05	-2.921e-05	3.112e-05	-3.359e-05
0.5	4.205e-05	-4.804e-05	4.704e-05	-4.561e-05	4.253e-05	-5.351e-05	4.515e-05	-4.551e-05
0.7	4.622e-05	-5.071e-05	5.216e-05	-4.636e-05	5.174e-05	-5.573e-05	5.237e-05	-5.467e-05
1	6.165e-05	-5.666e-05	5.868e-05	-6.755e-05	6.264e-05	-6.282e-05	6.417e-05	-6.977e-05

## Sheet: Fig 2g
Distance (m)	Extracted height 1 (m)	Distance (m)	Extracted height 2 (m)	Distance (m)	Extracted height 3 (m)
0	-1.65696e-10	0	-1.06855e-07	0	-4.89056e-09
9.77328e-09	-1.00454e-09	9.76251e-09	-1.07067e-07	9.75733e-09	-2.90408e-09
1.95466e-08	-1.88635e-09	1.9525e-08	-1.07612e-07	1.95147e-08	-1.75566e-09
2.93198e-08	-3.19077e-09	2.92875e-08	-1.08135e-07	2.9272e-08	-1.86306e-09
3.90931e-08	-4.96335e-09	3.905e-08	-1.08409e-07	3.90293e-08	-3.0426e-09
4.88664e-08	-7.19973e-09	4.88126e-08	-1.08467e-07	4.87867e-08	-3.95009e-09
5.86397e-08	-9.36084e-09	5.85751e-08	-1.08265e-07	5.8544e-08	-4.81467e-09
6.8413e-08	-1.16248e-08	6.83376e-08	-1.07343e-07	6.83013e-08	-5.63253e-09
7.81862e-08	-1.43754e-08	7.81001e-08	-1.0659e-07	7.80586e-08	-5.97065e-09
8.79595e-08	-1.7369e-08	8.78626e-08	-1.06156e-07	8.7816e-08	-6.06913e-09
9.77328e-08	-2.02324e-08	9.76251e-08	-1.055e-07	9.75733e-08	-5.96568e-09
1.07506e-07	-2.41957e-08	1.07388e-07	-1.04898e-07	1.07331e-07	-6.14818e-09
1.17279e-07	-2.98996e-08	1.1715e-07	-1.04798e-07	1.17088e-07	-6.29835e-09
1.27053e-07	-3.50569e-08	1.26913e-07	-1.04632e-07	1.26845e-07	-7.08254e-09
1.36826e-07	-3.9956e-08	1.36675e-07	-1.04342e-07	1.36603e-07	-9.1134e-09
1.46599e-07	-4.57099e-08	1.46438e-07	-1.04064e-07	1.4636e-07	-1.05587e-08
1.56372e-07	-5.16556e-08	1.562e-07	-1.03498e-07	1.56117e-07	-1.13369e-08
1.66146e-07	-5.87484e-08	1.65963e-07	-1.02576e-07	1.65875e-07	-1.24186e-08
1.75919e-07	-6.60479e-08	1.75725e-07	-1.02114e-07	1.75632e-07	-1.42852e-08
1.85692e-07	-7.25526e-08	1.85488e-07	-1.01926e-07	1.85389e-07	-1.66779e-08
1.95466e-07	-7.7405e-08	1.9525e-07	-1.01685e-07	1.95147e-07	-1.87923e-08
2.05239e-07	-8.24627e-08	2.05013e-07	-1.01641e-07	2.04904e-07	-2.1049e-08
2.15012e-07	-8.87743e-08	2.14775e-07	-1.01845e-07	2.14661e-07	-2.32366e-08
2.24785e-07	-9.21484e-08	2.24538e-07	-1.01856e-07	2.24419e-07	-2.58615e-08
2.34559e-07	-9.43833e-08	2.343e-07	-1.00782e-07	2.34176e-07	-2.96446e-08
2.44332e-07	-9.62496e-08	2.44063e-07	-9.97858e-08	2.43933e-07	-3.35519e-08
2.54105e-07	-9.58608e-08	2.53825e-07	-9.8968e-08	2.53691e-07	-3.66246e-08
2.63879e-07	-9.47696e-08	2.63588e-07	-9.8121e-08	2.63448e-07	-3.88097e-08
2.73652e-07	-9.28969e-08	2.7335e-07	-9.6959e-08	2.73205e-07	-4.12246e-08
2.83425e-07	-8.97429e-08	2.83113e-07	-9.59766e-08	2.82963e-07	-4.36948e-08
2.93198e-07	-8.60659e-08	2.92875e-07	-9.52552e-08	2.9272e-07	-4.63201e-08
3.02972e-07	-8.25378e-08	3.02638e-07	-9.4824e-08	3.02477e-07	-4.83952e-08
3.12745e-07	-7.91379e-08	3.124e-07	-9.38221e-08	3.12235e-07	-5.02334e-08
3.22518e-07	-7.57911e-08	3.22163e-07	-9.28464e-08	3.21992e-07	-5.3103e-08
3.32292e-07	-7.24496e-08	3.31925e-07	-9.19117e-08	3.31749e-07	-5.62007e-08
3.42065e-07	-6.89175e-08	3.41688e-07	-9.10841e-08	3.41507e-07	-5.85128e-08
3.51838e-07	-6.59835e-08	3.5145e-07	-9.00414e-08	3.51264e-07	-5.92988e-08
3.61611e-07	-6.39588e-08	3.61213e-07	-8.89716e-08	3.61021e-07	-5.93648e-08
3.71385e-07	-6.24497e-08	3.70975e-07	-8.76782e-08	3.70779e-07	-5.97638e-08
3.81158e-07	-6.1048e-08	3.80738e-07	-8.58503e-08	3.80536e-07	-6.0398e-08
3.90931e-07	-6.02283e-08	3.905e-07	-8.39711e-08	3.90293e-07	-6.11196e-08
4.00705e-07	-5.95337e-08	4.00263e-07	-8.24842e-08	4.00051e-07	-6.14086e-08
4.10478e-07	-5.93142e-08	4.10025e-07	-8.15221e-08	4.09808e-07	-6.21072e-08
4.20251e-07	-5.9272e-08	4.19788e-07	-8.03568e-08	4.19565e-07	-6.23652e-08
4.30024e-07	-5.93012e-08	4.29551e-07	-7.91808e-08	4.29323e-07	-6.19994e-08
4.39798e-07	-6.0418e-08	4.39313e-07	-7.80369e-08	4.3908e-07	-6.1435e-08
4.49571e-07	-6.19255e-08	4.49076e-07	-7.70124e-08	4.48837e-07	-6.07968e-08
4.59344e-07	-6.31332e-08	4.58838e-07	-7.55633e-08	4.58595e-07	-6.06084e-08
4.69117e-07	-6.46988e-08	4.68601e-07	-7.38635e-08	4.68352e-07	-6.1166e-08
4.78891e-07	-6.70137e-08	4.78363e-07	-7.2813e-08	4.78109e-07	-6.15173e-08
4.88664e-07	-6.9124e-08	4.88126e-07	-7.21664e-08	4.87867e-07	-6.18062e-08
4.98437e-07	-7.17468e-08	4.97888e-07	-7.14135e-08	4.97624e-07	-6.21108e-08
5.08211e-07	-7.49786e-08	5.07651e-07	-7.07305e-08	5.07381e-07	-6.3203e-08
5.17984e-07	-7.89328e-08	5.17413e-07	-7.02509e-08	5.17139e-07	-6.42447e-08
5.27757e-07	-8.13152e-08	5.27176e-07	-7.02197e-08	5.26896e-07	-6.51336e-08
5.3753e-07	-7.86999e-08	5.36938e-07	-7.02804e-08	5.36653e-07	-6.56174e-08
5.47304e-07	-7.51716e-08	5.46701e-07	-7.09631e-08	5.46411e-07	-6.5677e-08
5.57077e-07	-7.18687e-08	5.56463e-07	-7.14158e-08	5.56168e-07	-6.60053e-08
5.6685e-07	-6.90456e-08	5.66226e-07	-7.11302e-08	5.65925e-07	-6.64018e-08
5.76624e-07	-6.65841e-08	5.75988e-07	-7.1036e-08	5.75683e-07	-6.6458e-08
5.86397e-07	-6.45875e-08	5.85751e-07	-7.09996e-08	5.8544e-07	-6.59786e-08
5.9617e-07	-6.29205e-08	5.95513e-07	-7.06859e-08	5.95197e-07	-6.49429e-08
6.05943e-07	-6.16541e-08	6.05276e-07	-7.00656e-08	6.04955e-07	-6.38901e-08
6.15717e-07	-6.06118e-08	6.15038e-07	-6.93375e-08	6.14712e-07	-6.3061e-08
6.2549e-07	-5.98728e-08	6.24801e-07	-6.90091e-08	6.24469e-07	-6.20513e-08
6.35263e-07	-5.94128e-08	6.34563e-07	-6.94924e-08	6.34227e-07	-6.10688e-08
6.45037e-07	-5.92001e-08	6.44326e-07	-7.02926e-08	6.43984e-07	-6.014e-08
6.5481e-07	-5.91535e-08	6.54088e-07	-7.17101e-08	6.53741e-07	-5.87145e-08
6.64583e-07	-5.97071e-08	6.63851e-07	-7.33146e-08	6.63499e-07	-5.72126e-08
6.74356e-07	-6.03203e-08	6.73613e-07	-7.46698e-08	6.73256e-07	-5.61922e-08
6.8413e-07	-6.12531e-08	6.83376e-07	-7.61775e-08	6.83013e-07	-5.54693e-08
6.93903e-07	-6.23525e-08	6.93138e-07	-7.66397e-08	6.92771e-07	-5.48586e-08
7.03676e-07	-6.37559e-08	7.02901e-07	-7.6871e-08	7.02528e-07	-5.39527e-08
7.13449e-07	-6.53611e-08	7.12663e-07	-7.6782e-08	7.12285e-07	-5.28394e-08
7.23223e-07	-6.73467e-08	7.22426e-07	-7.72686e-08	7.22042e-07	-5.18384e-08
7.32996e-07	-6.94764e-08	7.32188e-07	-7.83303e-08	7.318e-07	-5.09495e-08
7.42769e-07	-7.18396e-08	7.41951e-07	-7.93798e-08	7.41557e-07	-5.00175e-08
7.52543e-07	-7.44779e-08	7.51713e-07	-7.97836e-08	7.51314e-07	-4.9156e-08
7.62316e-07	-7.73111e-08	7.61476e-07	-7.98904e-08	7.61072e-07	-4.81129e-08
7.72089e-07	-8.02782e-08	7.71238e-07	-7.90324e-08	7.70829e-07	-4.75058e-08
7.81862e-07	-8.3863e-08	7.81001e-07	-7.79036e-08	7.80586e-07	-4.73458e-08
7.91636e-07	-8.73791e-08	7.90763e-07	-7.6387e-08	7.90344e-07	-4.75539e-08
8.01409e-07	-9.10678e-08	8.00526e-07	-7.32169e-08	8.00101e-07	-4.78562e-08
8.11182e-07	-9.5028e-08	8.10288e-07	-6.60629e-08	8.09858e-07	-4.83791e-08
8.20956e-07	-9.91204e-08	8.20051e-07	-5.79582e-08	8.19616e-07	-4.889e-08
8.30729e-07	-1.0301e-07	8.29814e-07	-4.93563e-08	8.29373e-07	-4.94707e-08
8.40502e-07	-1.06706e-07	8.39576e-07	-4.07388e-08	8.3913e-07	-4.96394e-08
8.50275e-07	-1.10542e-07	8.49339e-07	-3.29495e-08	8.48888e-07	-4.9579e-08
8.60049e-07	-1.14179e-07	8.59101e-07	-2.60851e-08	8.58645e-07	-4.97899e-08
8.69822e-07	-1.15777e-07	8.68864e-07	-2.06847e-08	8.68402e-07	-5.02545e-08
8.79595e-07	-1.15615e-07	8.78626e-07	-1.65281e-08	8.7816e-07	-5.08626e-08
8.89369e-07	-1.1648e-07	8.88389e-07	-1.28778e-08	8.87917e-07	-5.17898e-08
8.99142e-07	-1.16501e-07	8.98151e-07	-9.66284e-09	8.97674e-07	-5.22861e-08
9.08915e-07	-1.14965e-07	9.07914e-07	-7.24156e-09	9.07432e-07	-5.25076e-08
9.18688e-07	-1.13216e-07	9.17676e-07	-5.17872e-09	9.17189e-07	-5.04685e-08
9.28462e-07	-1.11707e-07	9.27439e-07	-3.47021e-09	9.26946e-07	-4.69018e-08
9.38235e-07	-1.10344e-07	9.37201e-07	-2.05809e-09	9.36704e-07	-4.37933e-08
9.48008e-07	-1.09538e-07	9.46964e-07	-8.76457e-10	9.46461e-07	-4.18553e-08
9.57781e-07	-1.08531e-07	9.56726e-07	2.11049e-12	9.56218e-07	-4.09386e-08
9.67555e-07	-1.07384e-07	9.66489e-07	4.35543e-10	9.65976e-07	-4.0887e-08
9.77328e-07	-1.06609e-07	9.76251e-07	3.76761e-10	9.75733e-07	-4.15e-08
9.87101e-07	-1.0483e-07	9.86014e-07	-2.16395e-10	9.8549e-07	-4.29127e-08
9.96875e-07	-1.02914e-07	9.95776e-07	-1.16348e-09	9.95248e-07	-4.53538e-08
1.00665e-06	-1.01262e-07	1.00554e-06	-2.47994e-09	1.00501e-06	-4.83276e-08
1.01642e-06	-9.87996e-08	1.0153e-06	-4.05861e-09	1.01476e-06	-5.00958e-08
1.02619e-06	-9.47777e-08	1.02506e-06	-5.47031e-09	1.02452e-06	-5.17668e-08
1.03597e-06	-8.73157e-08	1.03483e-06	-7.04156e-09	1.03428e-06	-5.54165e-08
1.04574e-06	-7.91029e-08	1.04459e-06	-8.60076e-09	1.04403e-06	-6.03614e-08
1.05551e-06	-7.15337e-08	1.05435e-06	-1.03957e-08	1.05379e-06	-6.32963e-08
1.06529e-06	-6.50969e-08	1.06411e-06	-1.25645e-08	1.06355e-06	-6.48205e-08
1.07506e-06	-5.9675e-08	1.07388e-06	-1.52056e-08	1.07331e-06	-6.66649e-08
1.08483e-06	-5.54416e-08	1.08364e-06	-1.8348e-08	1.08306e-06	-6.85157e-08
1.09461e-06	-5.1902e-08	1.0934e-06	-2.19566e-08	1.09282e-06	-7.04187e-08
1.10438e-06	-4.88511e-08	1.10316e-06	-2.62662e-08	1.10258e-06	-7.20583e-08
1.11415e-06	-4.6042e-08	1.11293e-06	-3.154e-08	1.11234e-06	-7.19131e-08
1.12393e-06	-4.41887e-08	1.12269e-06	-3.74224e-08	1.12209e-06	-6.93239e-08
1.1337e-06	-4.36978e-08	1.13245e-06	-4.41738e-08	1.13185e-06	-6.54519e-08
1.14347e-06	-4.36875e-08	1.14221e-06	-5.1711e-08	1.14161e-06	-6.14657e-08
1.15325e-06	-4.36592e-08	1.15198e-06	-6.01432e-08	1.15137e-06	-5.74141e-08
1.16302e-06	-4.38351e-08	1.16174e-06	-7.12494e-08	1.16112e-06	-5.32115e-08
1.17279e-06	-4.46494e-08	1.1715e-06	-8.32794e-08	1.17088e-06	-4.99066e-08
1.18257e-06	-4.63664e-08	1.18126e-06	-8.98397e-08	1.18064e-06	-4.67435e-08
1.19234e-06	-4.80192e-08	1.19103e-06	-9.33757e-08	1.19039e-06	-4.25888e-08
1.20211e-06	-4.8983e-08	1.20079e-06	-9.77267e-08	1.20015e-06	-3.82615e-08
1.21189e-06	-4.97928e-08	1.21055e-06	-1.01494e-07	1.20991e-06	-3.48245e-08
1.22166e-06	-5.13289e-08	1.22031e-06	-1.03952e-07	1.21967e-06	-3.27848e-08
1.23143e-06	-5.2495e-08	1.23008e-06	-1.06181e-07	1.22942e-06	-3.15216e-08
1.24121e-06	-5.35398e-08	1.23984e-06	-1.0711e-07	1.23918e-06	-3.09392e-08
1.25098e-06	-5.50147e-08	1.2496e-06	-1.07722e-07	1.24894e-06	-3.14057e-08
1.26075e-06	-5.61021e-08	1.25936e-06	-1.07378e-07	1.2587e-06	-3.25798e-08
1.27053e-06	-5.71101e-08	1.26913e-06	-1.05483e-07	1.26845e-06	-3.34921e-08
1.2803e-06	-5.86086e-08	1.27889e-06	-1.0238e-07	1.27821e-06	-3.32069e-08
1.29007e-06	-6.01906e-08	1.28865e-06	-1.00113e-07	1.28797e-06	-3.13985e-08
1.29985e-06	-6.11733e-08	1.29841e-06	-9.9064e-08	1.29772e-06	-2.89591e-08
1.30962e-06	-6.18659e-08	1.30818e-06	-1.00111e-07	1.30748e-06	-2.65494e-08
1.31939e-06	-6.32389e-08	1.31794e-06	-1.05131e-07	1.31724e-06	-2.41664e-08
1.32917e-06	-6.48958e-08	1.3277e-06	-1.09203e-07	1.327e-06	-2.2191e-08
1.33894e-06	-6.61806e-08	1.33746e-06	-1.12759e-07	1.33675e-06	-2.04993e-08
1.34871e-06	-6.65438e-08	1.34723e-06	-1.16982e-07	1.34651e-06	-1.83002e-08
1.35849e-06	-6.71932e-08	1.35699e-06	-1.19226e-07	1.35627e-06	-1.58117e-08
1.36826e-06	-6.78198e-08	1.36675e-06	-1.21347e-07	1.36603e-06	-1.34496e-08
1.37803e-06	-6.75555e-08	1.37651e-06	-1.24284e-07	1.37578e-06	-1.1263e-08
1.38781e-06	-6.64206e-08	1.38628e-06	-1.27941e-07	1.38554e-06	-9.24153e-09
1.39758e-06	-6.54157e-08	1.39604e-06	-1.30166e-07	1.3953e-06	-7.23882e-09
1.40735e-06	-6.49033e-08	1.4058e-06	-1.3103e-07	1.40506e-06	-5.51609e-09
1.41713e-06	-6.3827e-08	1.41556e-06	-1.30521e-07	1.41481e-06	-4.36324e-09
1.4269e-06	-6.27811e-08	1.42533e-06	-1.3092e-07	1.42457e-06	-3.29206e-09
1.43667e-06	-6.12636e-08	1.43509e-06	-1.32208e-07	1.43433e-06	-2.39321e-09
1.44645e-06	-5.95003e-08	1.44485e-06	-1.31872e-07	1.44409e-06	-1.98417e-09
1.45622e-06	-5.77119e-08	1.45461e-06	-1.31947e-07	1.45384e-06	-1.70127e-09
1.46599e-06	-5.55591e-08	1.46438e-06	-1.31504e-07	1.4636e-06	-1.25586e-09
1.47577e-06	-5.28433e-08	1.47414e-06	-1.32075e-07	1.47336e-06	-1.04742e-09
1.48554e-06	-5.09908e-08	1.4839e-06	-1.32706e-07	1.48311e-06	-1.28622e-09
1.49531e-06	-4.94738e-08	1.49366e-06	-1.32205e-07	1.49287e-06	-1.44929e-09
1.50509e-06	-4.74838e-08	1.50343e-06	-1.32222e-07	1.50263e-06	-2.02722e-09
1.51486e-06	-4.52421e-08	1.51319e-06	-1.33069e-07	1.51239e-06	-3.3337e-09
1.52463e-06	-4.25169e-08	1.52295e-06	-1.33093e-07	1.52214e-06	-5.28018e-09
1.53441e-06	-3.93997e-08	1.53271e-06	-1.32575e-07	1.5319e-06	-7.795e-09
1.54418e-06	-3.63748e-08	1.54248e-06	-1.32732e-07	1.54166e-06	-1.05456e-08
1.55395e-06	-3.38979e-08	1.55224e-06	-1.33377e-07	1.55142e-06	-1.40665e-08
1.56372e-06	-3.18916e-08	1.562e-06	-1.33142e-07	1.56117e-06	-1.83365e-08
1.5735e-06	-2.98873e-08	1.57176e-06	-1.31997e-07	1.57093e-06	-2.32124e-08
1.58327e-06	-2.7704e-08	1.58153e-06	-1.31305e-07	1.58069e-06	-2.87046e-08
1.59304e-06	-2.45847e-08	1.59129e-06	-1.30026e-07	1.59044e-06	-3.49762e-08
1.60282e-06	-2.12101e-08	1.60105e-06	-1.28741e-07	1.6002e-06	-4.0864e-08
1.61259e-06	-1.80931e-08	1.61081e-06	-1.28176e-07	1.60996e-06	-4.47564e-08
1.62236e-06	-1.51003e-08	1.62058e-06	-1.2826e-07	1.61972e-06	-4.75525e-08
1.63214e-06	-1.23904e-08	1.63034e-06	-1.29056e-07	1.62947e-06	-5.03743e-08
1.64191e-06	-9.675e-09	1.6401e-06	-1.30411e-07	1.63923e-06	-5.32596e-08
1.65168e-06	-6.43248e-09	1.64986e-06	-1.32614e-07	1.64899e-06	-5.62043e-08
1.66146e-06	-3.42858e-09	1.65963e-06	-1.34407e-07	1.65875e-06	-5.94601e-08
1.67123e-06	-1.36731e-09	1.66939e-06	-1.35933e-07	1.6685e-06	-6.29881e-08
1.681e-06	-2.33209e-10	1.67915e-06	-1.36565e-07	1.67826e-06	-6.59561e-08
1.69078e-06	4.53182e-11	1.68891e-06	-1.38201e-07	1.68802e-06	-6.90962e-08
1.70055e-06	-5.29867e-10	1.69868e-06	-1.39919e-07	1.69778e-06	-7.30376e-08
1.71032e-06	-1.49764e-09	1.70844e-06	-1.40969e-07	1.70753e-06	-7.57675e-08
1.7201e-06	-2.90863e-09	1.7182e-06	-1.42948e-07	1.71729e-06	-7.68936e-08
1.72987e-06	-5.49802e-09	1.72796e-06	-1.44902e-07	1.72705e-06	-7.79376e-08
1.73964e-06	-8.83037e-09	1.73773e-06	-1.46423e-07	1.7368e-06	-7.98184e-08
1.74942e-06	-1.37542e-08	1.74749e-06	-1.47682e-07	1.74656e-06	-8.25003e-08
1.75919e-06	-1.91914e-08	1.75725e-06	-1.49711e-07	1.75632e-06	-8.50186e-08
1.76896e-06	-2.28907e-08	1.76701e-06	-1.51169e-07	1.76608e-06	-8.68631e-08
1.77874e-06	-2.25244e-08	1.77678e-06	-1.5277e-07	1.77583e-06	-8.74804e-08
1.78851e-06	-1.87378e-08	1.78654e-06	-1.53918e-07	1.78559e-06	-8.73467e-08
1.79828e-06	-1.49513e-08	1.7963e-06	-1.54086e-07	1.79535e-06	-8.7356e-08
1.80806e-06	-1.22374e-08	1.80606e-06	-1.53898e-07	1.80511e-06	-8.79851e-08
1.81783e-06	-9.56011e-09	1.81583e-06	-1.54016e-07	1.81486e-06	-8.9573e-08
1.8276e-06	-7.47205e-09	1.82559e-06	-1.55904e-07	1.82462e-06	-9.14458e-08
1.83738e-06	-5.91119e-09	1.83535e-06	-1.57891e-07	1.83438e-06	-9.40062e-08
1.84715e-06	-4.54947e-09	1.84511e-06	-1.5826e-07	1.84414e-06	-9.82364e-08
1.85692e-06	-3.11651e-09	1.85488e-06	-1.59319e-07	1.85389e-06	-1.05731e-07
1.8667e-06	-1.68808e-09	1.86464e-06	-1.61556e-07	1.86365e-06	-1.14563e-07
1.87647e-06	-1.64459e-10	1.8744e-06	-1.62351e-07	1.87341e-06	-1.19206e-07
1.88624e-06	4.62777e-10	1.88416e-06	-1.63402e-07	1.88316e-06	-1.21119e-07
1.89602e-06	3.66376e-11	1.89393e-06	-1.65058e-07	1.89292e-06	-1.22058e-07
1.90579e-06	-1.77425e-10	1.90369e-06	-1.66068e-07	1.90268e-06	-1.21761e-07
1.91556e-06	-5.06792e-10	1.91345e-06	-1.67061e-07	1.91244e-06	-1.20656e-07
1.92534e-06	-1.27173e-09	1.92321e-06	-1.67516e-07	1.92219e-06	-1.18611e-07
1.93511e-06	-2.72559e-09	1.93298e-06	-1.67711e-07	1.93195e-06	-1.16553e-07
1.94488e-06	-5.91281e-09	1.94274e-06	-1.68417e-07	1.94171e-06	-1.14794e-07
1.95466e-06	-1.10598e-08	1.9525e-06	-1.69611e-07	1.95147e-06	-1.13024e-07
1.96443e-06	-1.56492e-08	1.96226e-06	-1.68404e-07	1.96122e-06	-1.11286e-07
1.9742e-06	-2.03269e-08	1.97203e-06	-1.66049e-07	1.97098e-06	-1.09921e-07
1.98398e-06	-2.43011e-08	1.98179e-06	-1.6468e-07	1.98074e-06	-1.08992e-07
1.99375e-06	-2.74949e-08	1.99155e-06	-1.63728e-07	1.9905e-06	-1.08066e-07
2.00352e-06	-3.13536e-08	2.00132e-06	-1.62897e-07	2.00025e-06	-1.06852e-07
2.0133e-06	-3.54222e-08	2.01108e-06	-1.60813e-07	2.01001e-06	-1.05583e-07
2.02307e-06	-3.8282e-08	2.02084e-06	-1.58294e-07	2.01977e-06	-1.04574e-07
2.03284e-06	-4.03675e-08	2.0306e-06	-1.55945e-07	2.02952e-06	-1.03834e-07
2.04262e-06	-4.24379e-08	2.04037e-06	-1.53634e-07	2.03928e-06	-1.03628e-07
2.05239e-06	-4.49295e-08	2.05013e-06	-1.50636e-07	2.04904e-06	-1.04358e-07
2.06216e-06	-4.82025e-08	2.05989e-06	-1.48321e-07	2.0588e-06	-1.04882e-07
2.07194e-06	-5.10211e-08	2.06965e-06	-1.46805e-07	2.06855e-06	-1.04936e-07
2.08171e-06	-5.37488e-08	2.07942e-06	-1.4546e-07	2.07831e-06	-1.05303e-07
2.09148e-06	-5.71921e-08	2.08918e-06	-1.43228e-07	2.08807e-06	-1.06208e-07
2.10126e-06	-6.00911e-08	2.09894e-06	-1.40948e-07	2.09783e-06	-1.07453e-07
2.11103e-06	-6.28786e-08	2.1087e-06	-1.39183e-07	2.10758e-06	-1.09003e-07
2.1208e-06	-6.50966e-08	2.11847e-06	-1.37767e-07	2.11734e-06	-1.10805e-07
2.13058e-06	-6.68877e-08	2.12823e-06	-1.36402e-07	2.1271e-06	-1.12932e-07
2.14035e-06	-6.90984e-08	2.13799e-06	-1.35631e-07	2.13686e-06	-1.15137e-07
2.15012e-06	-7.21156e-08	2.14775e-06	-1.35432e-07	2.14661e-06	-1.17501e-07
2.15989e-06	-7.5073e-08	2.15752e-06	-1.34633e-07	2.15637e-06	-1.19395e-07
2.16967e-06	-7.78428e-08	2.16728e-06	-1.337e-07	2.16613e-06	-1.20755e-07
2.17944e-06	-8.04306e-08	2.17704e-06	-1.33274e-07	2.17588e-06	-1.22874e-07
2.18921e-06	-8.35988e-08	2.1868e-06	-1.34267e-07	2.18564e-06	-1.25216e-07
2.19899e-06	-8.69773e-08	2.19657e-06	-1.3466e-07	2.1954e-06	-1.27452e-07
2.20876e-06	-9.01085e-08	2.20633e-06	-1.34065e-07	2.20516e-06	-1.29627e-07
2.21853e-06	-9.31029e-08	2.21609e-06	-1.32681e-07	2.21491e-06	-1.31265e-07
2.22831e-06	-9.55619e-08	2.22585e-06	-1.31158e-07	2.22467e-06	-1.32033e-07
2.23808e-06	-9.74453e-08	2.23562e-06	-1.30372e-07	2.23443e-06	-1.32287e-07
2.24785e-06	-9.98586e-08	2.24538e-06	-1.30301e-07	2.24419e-06	-1.32132e-07
2.25763e-06	-1.02019e-07	2.25514e-06	-1.30612e-07	2.25394e-06	-1.30674e-07
2.2674e-06	-1.03617e-07	2.2649e-06	-1.30689e-07	2.2637e-06	-1.27937e-07
2.27717e-06	-1.04977e-07	2.27467e-06	-1.31166e-07	2.27346e-06	-1.25183e-07
2.28695e-06	-1.05969e-07	2.28443e-06	-1.30874e-07	2.28322e-06	-1.22684e-07
2.29672e-06	-1.06899e-07	2.29419e-06	-1.30047e-07	2.29297e-06	-1.20289e-07
2.30649e-06	-1.07849e-07	2.30395e-06	-1.29579e-07	2.30273e-06	-1.18293e-07
2.31627e-06	-1.09063e-07	2.31372e-06	-1.28828e-07	2.31249e-06	-1.17065e-07
2.32604e-06	-1.11031e-07	2.32348e-06	-1.28388e-07	2.32224e-06	-1.16438e-07
2.33581e-06	-1.13108e-07	2.33324e-06	-1.27984e-07	2.332e-06	-1.15977e-07
2.34559e-06	-1.14925e-07	2.343e-06	-1.27203e-07	2.34176e-06	-1.15774e-07
2.35536e-06	-1.17153e-07	2.35277e-06	-1.26364e-07	2.35152e-06	-1.1582e-07
2.36513e-06	-1.18656e-07	2.36253e-06	-1.26069e-07	2.36127e-06	-1.16157e-07
2.37491e-06	-1.19669e-07	2.37229e-06	-1.25756e-07	2.37103e-06	-1.17103e-07
2.38468e-06	-1.19976e-07	2.38205e-06	-1.25381e-07	2.38079e-06	-1.18413e-07
2.39445e-06	-1.19959e-07	2.39182e-06	-1.24931e-07	2.39055e-06	-1.19562e-07
2.40423e-06	-1.19939e-07	2.40158e-06	-1.23397e-07	2.4003e-06	-1.20686e-07
2.414e-06	-1.20406e-07	2.41134e-06	-1.20465e-07	2.41006e-06	-1.22062e-07
2.42377e-06	-1.2105e-07	2.4211e-06	-1.18196e-07	2.41982e-06	-1.23301e-07
2.43355e-06	-1.21637e-07	2.43087e-06	-1.16499e-07	2.42958e-06	-1.23892e-07
2.44332e-06	-1.2217e-07	2.44063e-06	-1.15352e-07	2.43933e-06	-1.24181e-07
2.45309e-06	-1.22941e-07	2.45039e-06	-1.13693e-07	2.44909e-06	-1.24845e-07
2.46287e-06	-1.22881e-07	2.46015e-06	-1.09671e-07	2.45885e-06	-1.26386e-07
2.47264e-06	-1.23066e-07	2.46992e-06	-1.02458e-07	2.4686e-06	-1.28039e-07
2.48241e-06	-1.22982e-07	2.47968e-06	-9.45129e-08	2.47836e-06	-1.29251e-07
2.49219e-06	-1.22189e-07	2.48944e-06	-8.66e-08	2.48812e-06	-1.30234e-07
2.50196e-06	-1.21302e-07	2.4992e-06	-7.93609e-08	2.49788e-06	-1.30755e-07
2.51173e-06	-1.20724e-07	2.50897e-06	-7.33363e-08	2.50763e-06	-1.31469e-07
2.52151e-06	-1.19667e-07	2.51873e-06	-6.73779e-08	2.51739e-06	-1.32832e-07
2.53128e-06	-1.18396e-07	2.52849e-06	-6.0733e-08	2.52715e-06	-1.33973e-07
2.54105e-06	-1.17407e-07	2.53825e-06	-5.4899e-08	2.53691e-06	-1.33986e-07
2.55083e-06	-1.16863e-07	2.54802e-06	-4.96944e-08	2.54666e-06	-1.33648e-07
2.5606e-06	-1.16239e-07	2.55778e-06	-4.47373e-08	2.55642e-06	-1.33873e-07
2.57037e-06	-1.14947e-07	2.56754e-06	-3.99771e-08	2.56618e-06	-1.345e-07
2.58015e-06	-1.13558e-07	2.5773e-06	-3.59254e-08	2.57594e-06	-1.35293e-07
2.58992e-06	-1.12146e-07	2.58707e-06	-3.29455e-08	2.58569e-06	-1.36009e-07
2.59969e-06	-1.10602e-07	2.59683e-06	-3.01307e-08	2.59545e-06	-1.36398e-07
2.60947e-06	-1.08942e-07	2.60659e-06	-2.65888e-08	2.60521e-06	-1.36741e-07
2.61924e-06	-1.07925e-07	2.61635e-06	-2.35239e-08	2.61496e-06	-1.37216e-07
2.62901e-06	-1.06755e-07	2.62612e-06	-2.0907e-08	2.62472e-06	-1.37506e-07
2.63879e-06	-1.0542e-07	2.63588e-06	-1.89131e-08	2.63448e-06	-1.3754e-07
2.64856e-06	-1.04042e-07	2.64564e-06	-1.77318e-08	2.64424e-06	-1.37229e-07
2.65833e-06	-1.0319e-07	2.6554e-06	-1.59928e-08	2.65399e-06	-1.36089e-07
2.66811e-06	-1.02693e-07	2.66517e-06	-1.46126e-08	2.66375e-06	-1.31979e-07
2.67788e-06	-1.02477e-07	2.67493e-06	-1.3936e-08	2.67351e-06	-1.22781e-07
2.68765e-06	-1.01945e-07	2.68469e-06	-1.35218e-08	2.68327e-06	-1.09735e-07
2.69743e-06	-1.00436e-07	2.69445e-06	-1.30902e-08	2.69302e-06	-9.50021e-08
2.7072e-06	-9.94087e-08	2.70422e-06	-1.23778e-08	2.70278e-06	-8.10726e-08
2.71697e-06	-9.82045e-08	2.71398e-06	-1.14683e-08	2.71254e-06	-6.97649e-08
2.72675e-06	-9.67864e-08	2.72374e-06	-1.06338e-08	2.7223e-06	-6.09862e-08
2.73652e-06	-9.5797e-08	2.7335e-06	-9.82977e-09	2.73205e-06	-5.38716e-08
2.74629e-06	-9.50586e-08	2.74327e-06	-9.47413e-09	2.74181e-06	-4.75929e-08
2.75607e-06	-9.45036e-08	2.75303e-06	-9.37202e-09	2.75157e-06	-4.19203e-08
2.76584e-06	-9.35755e-08	2.76279e-06	-9.181e-09	2.76132e-06	-3.69996e-08
2.77561e-06	-9.32375e-08	2.77255e-06	-9.15174e-09	2.77108e-06	-3.24385e-08
2.78538e-06	-9.28588e-08	2.78232e-06	-9.47835e-09	2.78084e-06	-2.76957e-08
2.79516e-06	-9.21791e-08	2.79208e-06	-9.43016e-09	2.7906e-06	-2.30446e-08
2.80493e-06	-9.15846e-08	2.80184e-06	-9.04972e-09	2.80035e-06	-1.88565e-08
2.8147e-06	-9.05532e-08	2.8116e-06	-8.55505e-09	2.81011e-06	-1.56113e-08
2.82448e-06	-8.95527e-08	2.82137e-06	-7.86259e-09	2.81987e-06	-1.29877e-08
2.83425e-06	-8.8941e-08	2.83113e-06	-6.67051e-09	2.82963e-06	-1.01456e-08
2.84402e-06	-8.91685e-08	2.84089e-06	-5.00346e-09	2.83938e-06	-7.16721e-09
2.8538e-06	-8.94892e-08	2.85065e-06	-3.51454e-09	2.84914e-06	-4.65104e-09
2.86357e-06	-8.94312e-08	2.86042e-06	-2.23471e-09	2.8589e-06	-2.73018e-09
2.87334e-06	-8.92143e-08	2.87018e-06	-1.09371e-09	2.86866e-06	-1.47184e-09
2.88312e-06	-8.9294e-08	2.87994e-06	-6.27393e-10	2.87841e-06	-7.49652e-10
2.89289e-06	-9.00396e-08	2.8897e-06	-4.47737e-10	2.88817e-06	1.52894e-10
2.90266e-06	-9.10577e-08	2.89947e-06	5.26276e-12	2.89793e-06	1.30287e-09
2.91244e-06	-9.16658e-08	2.90923e-06	2.34944e-10	2.90768e-06	2.12201e-09
2.92221e-06	-9.15482e-08	2.91899e-06	-1.48502e-10	2.91744e-06	2.32019e-09
2.93198e-06	-9.05443e-08	2.92875e-06	-5.65106e-10	2.9272e-06	1.9455e-09
2.94176e-06	-9.01929e-08	2.93852e-06	-8.25128e-10	2.93696e-06	1.2938e-09
2.95153e-06	-9.03794e-08	2.94828e-06	-1.72597e-09	2.94671e-06	2.39612e-10
2.9613e-06	-9.13528e-08	2.95804e-06	-2.85765e-09	2.95647e-06	-1.74489e-09
2.97108e-06	-9.33126e-08	2.9678e-06	-4.30083e-09	2.96623e-06	-5.29361e-09
2.98085e-06	-9.6182e-08	2.97757e-06	-5.24455e-09	2.97599e-06	-1.0592e-08
2.99062e-06	-9.82859e-08	2.98733e-06	-6.36389e-09	2.98574e-06	-1.86386e-08
3.0004e-06	-1.00387e-07	2.99709e-06	-6.51249e-09	2.9955e-06	-2.85899e-08
3.01017e-06	-1.03011e-07	3.00685e-06	-6.23948e-09	3.00526e-06	-3.62891e-08
3.01994e-06	-1.0541e-07	3.01662e-06	-6.35894e-09	3.01502e-06	-4.13654e-08
3.02972e-06	-1.07242e-07	3.02638e-06	-5.80266e-09	3.02477e-06	-4.60535e-08
3.03949e-06	-1.0813e-07	3.03614e-06	-5.35138e-09	3.03453e-06	-5.00564e-08
3.04926e-06	-1.08701e-07	3.0459e-06	-5.3209e-09	3.04429e-06	-5.26499e-08
3.05904e-06	-1.09566e-07	3.05567e-06	-5.85112e-09	3.05404e-06	-5.37192e-08
3.06881e-06	-1.10584e-07	3.06543e-06	-6.33079e-09	3.0638e-06	-5.43686e-08
3.07858e-06	-1.11703e-07	3.07519e-06	-6.86477e-09	3.07356e-06	-5.52889e-08
3.08836e-06	-1.13302e-07	3.08495e-06	-7.14886e-09	3.08332e-06	-5.65312e-08
3.09813e-06	-1.15407e-07	3.09472e-06	-7.67718e-09	3.09307e-06	-5.81358e-08
3.1079e-06	-1.17939e-07	3.10448e-06	-9.00848e-09	3.10283e-06	-5.96435e-08
3.11768e-06	-1.20173e-07	3.11424e-06	-1.02503e-08	3.11259e-06	-6.15347e-08
3.12745e-06	-1.21545e-07	3.124e-06	-1.2089e-08	3.12235e-06	-6.47206e-08
3.13722e-06	-1.22713e-07	3.13377e-06	-1.33184e-08	3.1321e-06	-7.0456e-08
3.147e-06	-1.2488e-07	3.14353e-06	-1.4454e-08	3.14186e-06	-7.95025e-08
3.15677e-06	-1.27455e-07	3.15329e-06	-1.60285e-08	3.15162e-06	-9.14665e-08
3.16654e-06	-1.30069e-07	3.16305e-06	-1.84199e-08	3.16138e-06	-1.04575e-07
3.17632e-06	-1.33611e-07	3.17282e-06	-2.15339e-08	3.17113e-06	-1.17583e-07
3.18609e-06	-1.36531e-07	3.18258e-06	-2.59234e-08	3.18089e-06	-1.29392e-07
3.19586e-06	-1.37878e-07	3.19234e-06	-3.0909e-08	3.19065e-06	-1.38454e-07
3.20564e-06	-1.38138e-07	3.2021e-06	-3.61437e-08	3.2004e-06	-1.47217e-07
3.21541e-06	-1.36962e-07	3.21187e-06	-4.08683e-08	3.21016e-06	-1.58222e-07
3.22518e-06	-1.35335e-07	3.22163e-06	-4.52805e-08	3.21992e-06	-1.69398e-07
3.23496e-06	-1.32406e-07	3.23139e-06	-5.05141e-08	3.22968e-06	-1.79412e-07
3.24473e-06	-1.27873e-07	3.24115e-06	-5.72315e-08	3.23943e-06	-1.90102e-07
3.2545e-06	-1.2303e-07	3.25092e-06	-6.34371e-08	3.24919e-06	-2.00203e-07
3.26428e-06	-1.18485e-07	3.26068e-06	-6.77187e-08	3.25895e-06	-2.08031e-07
3.27405e-06	-1.147e-07	3.27044e-06	-7.15264e-08	3.26871e-06	-2.12731e-07
3.28382e-06	-1.11605e-07	3.2802e-06	-7.58265e-08	3.27846e-06	-2.17131e-07
3.2936e-06	-1.09546e-07	3.28997e-06	-8.08798e-08	3.28822e-06	-2.22241e-07
3.30337e-06	-1.07656e-07	3.29973e-06	-8.66236e-08	3.29798e-06	-2.25361e-07
3.31314e-06	-1.06255e-07	3.30949e-06	-9.1717e-08	3.30774e-06	-2.25366e-07
3.32292e-06	-1.05377e-07	3.31925e-06	-9.66158e-08	3.31749e-06	-2.25159e-07
3.33269e-06	-1.05379e-07	3.32902e-06	-1.0096e-07	3.32725e-06	-2.24555e-07
3.34246e-06	-1.06012e-07	3.33878e-06	-1.05223e-07	3.33701e-06	-2.23129e-07
3.35224e-06	-1.06142e-07	3.34854e-06	-1.09636e-07	3.34676e-06	-2.21041e-07
3.36201e-06	-1.05844e-07	3.3583e-06	-1.15119e-07	3.35652e-06	-2.18928e-07
3.37178e-06	-1.06687e-07	3.36807e-06	-1.21544e-07	3.36628e-06	-2.17335e-07
3.38156e-06	-1.08018e-07	3.37783e-06	-1.2809e-07	3.37604e-06	-2.1653e-07
3.39133e-06	-1.05557e-07	3.38759e-06	-1.33392e-07	3.38579e-06	-2.1603e-07
3.4011e-06	-1.01893e-07	3.39735e-06	-1.3742e-07	3.39555e-06	-2.15582e-07
3.41087e-06	-9.80099e-08	3.40712e-06	-1.40106e-07	3.40531e-06	-2.15542e-07
3.42065e-06	-9.38619e-08	3.41688e-06	-1.43526e-07	3.41507e-06	-2.15851e-07
3.43042e-06	-8.89175e-08	3.42664e-06	-1.45786e-07	3.42482e-06	-2.16669e-07
3.44019e-06	-8.39656e-08	3.4364e-06	-1.48137e-07	3.43458e-06	-2.1806e-07
3.44997e-06	-7.93406e-08	3.44617e-06	-1.4886e-07	3.44434e-06	-2.19084e-07
3.45974e-06	-7.46165e-08	3.45593e-06	-1.48621e-07	3.4541e-06	-2.194e-07
3.46951e-06	-6.94677e-08	3.46569e-06	-1.47737e-07	3.46385e-06	-2.19496e-07
3.47929e-06	-6.2631e-08	3.47545e-06	-1.46546e-07	3.47361e-06	-2.19158e-07
3.48906e-06	-5.47761e-08	3.48522e-06	-1.45739e-07	3.48337e-06	-2.1806e-07
3.49883e-06	-4.70194e-08	3.49498e-06	-1.44752e-07	3.49312e-06	-2.1727e-07
3.50861e-06	-3.91634e-08	3.50474e-06	-1.42743e-07	3.50288e-06	-2.17107e-07
3.51838e-06	-3.21173e-08	3.5145e-06	-1.40318e-07	3.51264e-06	-2.1738e-07
3.52815e-06	-2.60905e-08	3.52427e-06	-1.39033e-07	3.5224e-06	-2.17926e-07
3.53793e-06	-2.04765e-08	3.53403e-06	-1.39519e-07	3.53215e-06	-2.17863e-07
3.5477e-06	-1.5805e-08	3.54379e-06	-1.41873e-07	3.54191e-06	-2.17072e-07
3.55747e-06	-1.158e-08	3.55355e-06	-1.44364e-07	3.55167e-06	-2.1553e-07
3.56725e-06	-7.97868e-09	3.56332e-06	-1.4569e-07	3.56143e-06	-2.14238e-07
3.57702e-06	-5.42852e-09	3.57308e-06	-1.46175e-07	3.57118e-06	-2.13328e-07
3.58679e-06	-3.46052e-09	3.58284e-06	-1.45012e-07	3.58094e-06	-2.11682e-07
3.59657e-06	-2.3296e-09	3.5926e-06	-1.43683e-07	3.5907e-06	-2.09798e-07
3.60634e-06	-1.45794e-09	3.60237e-06	-1.42099e-07	3.60046e-06	-2.08111e-07
3.61611e-06	-5.5438e-10	3.61213e-06	-1.40976e-07	3.61021e-06	-2.06231e-07
3.62589e-06	1.7385e-10	3.62189e-06	-1.39642e-07	3.61997e-06	-2.03777e-07
3.63566e-06	-1.28646e-10	3.63165e-06	-1.34555e-07	3.62973e-06	-2.01285e-07
3.64543e-06	-1.17514e-09	3.64142e-06	-1.25144e-07	3.63948e-06	-1.99171e-07
3.65521e-06	-2.26239e-09	3.65118e-06	-1.13516e-07	3.64924e-06	-1.97478e-07
3.66498e-06	-3.26238e-09	3.66094e-06	-1.02299e-07	3.659e-06	-1.95337e-07
3.67475e-06	-4.83583e-09	3.6707e-06	-9.23861e-08	3.66876e-06	-1.92669e-07
3.68453e-06	-7.03342e-09	3.68047e-06	-8.38711e-08	3.67851e-06	-1.89933e-07
3.6943e-06	-9.23757e-09	3.69023e-06	-7.70312e-08	3.68827e-06	-1.8724e-07
3.70407e-06	-1.13425e-08	3.69999e-06	-7.19549e-08	3.69803e-06	-1.84276e-07
3.71385e-06	-1.23872e-08	3.70975e-06	-6.84553e-08	3.70779e-06	-1.80761e-07
3.72362e-06	-1.31663e-08	3.71952e-06	-6.54866e-08	3.71754e-06	-1.76911e-07
3.73339e-06	-1.45746e-08	3.72928e-06	-6.20177e-08	3.7273e-06	-1.72333e-07
3.74317e-06	-1.7276e-08	3.73904e-06	-6.00318e-08	3.73706e-06	-1.67656e-07
3.75294e-06	-1.99788e-08	3.7488e-06	-5.85752e-08	3.74682e-06	-1.63014e-07
3.76271e-06	-2.27892e-08	3.75857e-06	-5.79878e-08	3.75657e-06	-1.573e-07
3.77249e-06	-2.57315e-08	3.76833e-06	-5.79647e-08	3.76633e-06	-1.51358e-07
3.78226e-06	-2.90193e-08	3.77809e-06	-5.80739e-08	3.77609e-06	-1.45688e-07
3.79203e-06	-3.27415e-08	3.78785e-06	-5.83586e-08	3.78584e-06	-1.40145e-07
3.80181e-06	-3.70641e-08	3.79762e-06	-5.92099e-08	3.7956e-06	-1.34877e-07
3.81158e-06	-4.13426e-08	3.80738e-06	-6.03608e-08	3.80536e-06	-1.3013e-07
3.82135e-06	-4.48424e-08	3.81714e-06	-6.22789e-08	3.81512e-06	-1.25286e-07
3.83113e-06	-4.70543e-08	3.8269e-06	-6.41933e-08	3.82487e-06	-1.2031e-07
3.8409e-06	-4.92112e-08	3.83667e-06	-6.58763e-08	3.83463e-06	-1.16038e-07
3.85067e-06	-5.13499e-08	3.84643e-06	-6.84056e-08	3.84439e-06	-1.11738e-07
3.86045e-06	-5.27847e-08	3.85619e-06	-7.13491e-08	3.85415e-06	-1.07441e-07
3.87022e-06	-5.42936e-08	3.86595e-06	-7.48193e-08	3.8639e-06	-1.03183e-07
3.87999e-06	-5.5742e-08	3.87572e-06	-7.81672e-08	3.87366e-06	-9.89458e-08
3.88977e-06	-5.66462e-08	3.88548e-06	-8.15709e-08	3.88342e-06	-9.51008e-08
3.89954e-06	-5.72206e-08	3.89524e-06	-8.52075e-08	3.89318e-06	-9.09612e-08
3.90931e-06	-5.86685e-08	3.905e-06	-8.8071e-08	3.90293e-06	-8.6788e-08
3.91909e-06	-6.09949e-08	3.91477e-06	-9.1096e-08	3.91269e-06	-8.28923e-08
3.92886e-06	-6.33761e-08	3.92453e-06	-9.41097e-08	3.92245e-06	-7.92392e-08
3.93863e-06	-6.54481e-08	3.93429e-06	-9.66677e-08	3.9322e-06	-7.57471e-08
3.94841e-06	-6.72081e-08	3.94405e-06	-9.87959e-08	3.94196e-06	-7.22206e-08
3.95818e-06	-6.89934e-08	3.95382e-06	-1.00828e-07	3.95172e-06	-6.82118e-08
3.96795e-06	-7.10292e-08	3.96358e-06	-1.0252e-07	3.96148e-06	-6.49997e-08
3.97773e-06	-7.31576e-08	3.97334e-06	-1.03955e-07	3.97123e-06	-6.28559e-08
3.9875e-06	-7.52753e-08	3.9831e-06	-1.06121e-07	3.98099e-06	-6.0685e-08
3.99727e-06	-7.54873e-08	3.99287e-06	-1.07646e-07	3.99075e-06	-5.85786e-08
4.00704e-06	-7.32353e-08	4.00263e-06	-1.08481e-07	4.00051e-06	-5.67304e-08
4.01682e-06	-7.0229e-08	4.01239e-06	-1.09403e-07	4.01026e-06	-5.54431e-08
4.02659e-06	-6.81062e-08	4.02215e-06	-1.10435e-07	4.02002e-06	-5.42944e-08
4.03636e-06	-6.52367e-08	4.03192e-06	-1.10932e-07	4.02978e-06	-5.3105e-08
4.04614e-06	-6.28731e-08	4.04168e-06	-1.10454e-07	4.03954e-06	-5.23614e-08
4.05591e-06	-6.02967e-08	4.05144e-06	-1.09684e-07	4.04929e-06	-5.1913e-08
4.06568e-06	-5.79079e-08	4.06121e-06	-1.09465e-07	4.05905e-06	-5.16041e-08
4.07546e-06	-5.5944e-08	4.07097e-06	-1.08895e-07	4.06881e-06	-5.13496e-08
4.08523e-06	-5.45561e-08	4.08073e-06	-1.08181e-07	4.07856e-06	-5.07842e-08
4.095e-06	-5.34692e-08	4.09049e-06	-1.06711e-07	4.08832e-06	-5.06546e-08
4.10478e-06	-5.3064e-08	4.10025e-06	-1.05011e-07	4.09808e-06	-5.12231e-08
4.11455e-06	-5.29008e-08	4.11002e-06	-1.03382e-07	4.10784e-06	-5.19394e-08
4.12432e-06	-5.34813e-08	4.11978e-06	-1.02463e-07	4.11759e-06	-5.25792e-08
4.1341e-06	-5.46474e-08	4.12954e-06	-1.01963e-07	4.12735e-06	-5.34515e-08
4.14387e-06	-5.62616e-08	4.13931e-06	-1.01212e-07	4.13711e-06	-5.43909e-08
4.15364e-06	-5.80104e-08	4.14907e-06	-1.01139e-07	4.14687e-06	-5.56292e-08
4.16342e-06	-6.00183e-08	4.15883e-06	-1.01135e-07	4.15662e-06	-5.66374e-08
4.17319e-06	-6.17564e-08	4.16859e-06	-1.00981e-07	4.16638e-06	-5.7566e-08
4.18296e-06	-6.36791e-08	4.17836e-06	-1.00671e-07	4.17614e-06	-5.85843e-08
4.19274e-06	-6.50836e-08	4.18812e-06	-9.90733e-08	4.1859e-06	-5.94891e-08
4.20251e-06	-6.67516e-08	4.19788e-06	-9.68246e-08	4.19565e-06	-5.97527e-08
4.21228e-06	-6.90051e-08	4.20764e-06	-9.46742e-08	4.20541e-06	-5.96018e-08
4.22206e-06	-7.08213e-08	4.21741e-06	-9.26306e-08	4.21517e-06	-5.88319e-08
4.23183e-06	-7.22291e-08	4.22717e-06	-8.99312e-08	4.22492e-06	-5.76564e-08
4.2416e-06	-7.39628e-08	4.23693e-06	-8.73412e-08	4.23468e-06	-5.63221e-08
4.25138e-06	-7.63617e-08	4.24669e-06	-8.41256e-08	4.24444e-06	-5.44552e-08
4.26115e-06	-7.7891e-08	4.25646e-06	-8.09658e-08	4.2542e-06	-5.17812e-08
4.27092e-06	-7.90536e-08	4.26622e-06	-7.77201e-08	4.26395e-06	-4.82522e-08
4.2807e-06	-8.02864e-08	4.27598e-06	-7.37711e-08	4.27371e-06	-4.42729e-08
4.29047e-06	-8.13901e-08	4.28574e-06	-6.85491e-08	4.28347e-06	-4.0424e-08
4.30024e-06	-8.2957e-08	4.29551e-06	-6.2183e-08	4.29323e-06	-3.66768e-08
4.31002e-06	-8.43254e-08	4.30527e-06	-5.59249e-08	4.30298e-06	-3.25963e-08
4.31979e-06	-8.57197e-08	4.31503e-06	-5.05386e-08	4.31274e-06	-2.88247e-08
4.32956e-06	-8.70221e-08	4.32479e-06	-4.62062e-08	4.3225e-06	-2.54185e-08
4.33934e-06	-8.74467e-08	4.33456e-06	-4.41646e-08	4.33226e-06	-2.24063e-08
4.34911e-06	-8.76164e-08	4.34432e-06	-4.3275e-08	4.34201e-06	-1.97143e-08
4.35888e-06	-8.79619e-08	4.35408e-06	-4.38307e-08	4.35177e-06	-1.70187e-08
4.36866e-06	-8.86685e-08	4.36384e-06	-4.62275e-08	4.36153e-06	-1.43762e-08
4.37843e-06	-9.0014e-08	4.37361e-06	-4.96987e-08	4.37128e-06	-1.17202e-08
4.3882e-06	-9.07294e-08	4.38337e-06	-5.39366e-08	4.38104e-06	-9.64115e-09
4.39798e-06	-9.23075e-08	4.39313e-06	-5.77261e-08	4.3908e-06	-7.76408e-09
4.40775e-06	-9.36492e-08	4.40289e-06	-6.00841e-08	4.40056e-06	-5.80414e-09
4.41752e-06	-9.49015e-08	4.41266e-06	-6.12124e-08	4.41031e-06	-4.09448e-09
4.4273e-06	-9.50681e-08	4.42242e-06	-6.30506e-08	4.42007e-06	-2.71742e-09
4.43707e-06	-9.5406e-08	4.43218e-06	-6.4317e-08	4.42983e-06	-7.58937e-10
4.44684e-06	-9.65217e-08	4.44194e-06	-6.33833e-08	4.43959e-06	1.17197e-09
4.45662e-06	-9.80424e-08	4.45171e-06	-6.21124e-08	4.44934e-06	2.02273e-09
4.46639e-06	-9.88752e-08	4.46147e-06	-5.88121e-08	4.4591e-06	1.90505e-09
4.47616e-06	-9.93245e-08	4.47123e-06	-5.24327e-08	4.46886e-06	1.69425e-09
4.48594e-06	-1.00216e-07	4.48099e-06	-4.54103e-08	4.47862e-06	1.5576e-09
4.49571e-06	-1.01034e-07	4.49076e-06	-3.96716e-08	4.48837e-06	1.258e-09
4.50548e-06	-1.02639e-07	4.50052e-06	-3.295e-08	4.49813e-06	1.52096e-09
4.51526e-06	-1.0446e-07	4.51028e-06	-2.58495e-08	4.50789e-06	9.96962e-10
4.52503e-06	-1.0473e-07	4.52004e-06	-1.98887e-08	4.51764e-06	1.12935e-10
4.5348e-06	-1.04812e-07	4.52981e-06	-1.44565e-08	4.5274e-06	-1.29171e-09
4.54458e-06	-1.06116e-07	4.53957e-06	-9.66889e-09	4.53716e-06	-1.92907e-09
4.55435e-06	-1.09126e-07	4.54933e-06	-5.73261e-09	4.54692e-06	-2.2305e-09
4.56412e-06	-1.12916e-07	4.55909e-06	-2.99516e-09	4.55667e-06	-2.67719e-09
4.5739e-06	-1.15269e-07	4.56886e-06	-1.22987e-09	4.56643e-06	-3.67216e-09
4.58367e-06	-1.1714e-07	4.57862e-06	-4.14169e-10	4.57619e-06	-5.22792e-09
4.59344e-06	-1.17634e-07	4.58838e-06	-9.6741e-10	4.58595e-06	-7.29249e-09
4.60322e-06	-1.18494e-07	4.59814e-06	-2.75968e-09	4.5957e-06	-9.703e-09
4.61299e-06	-1.20127e-07	4.60791e-06	-5.19175e-09	4.60546e-06	-1.22258e-08
4.62276e-06	-1.23452e-07	4.61767e-06	-6.72901e-09	4.61522e-06	-1.46419e-08
4.63254e-06	-1.26212e-07	4.62743e-06	-7.6079e-09	4.62497e-06	-1.69992e-08
4.64231e-06	-1.30654e-07	4.63719e-06	-9.10881e-09	4.63473e-06	-1.94358e-08
4.65208e-06	-1.34817e-07	4.64696e-06	-1.03324e-08	4.64449e-06	-2.21015e-08
4.66185e-06	-1.39381e-07	4.65672e-06	-1.11991e-08	4.65425e-06	-2.47552e-08
4.67163e-06	-1.42672e-07	4.66648e-06	-1.28059e-08	4.664e-06	-2.74043e-08
4.6814e-06	-1.43691e-07	4.67624e-06	-1.47125e-08	4.67376e-06	-3.04998e-08
4.69117e-06	-1.44133e-07	4.68601e-06	-1.66982e-08	4.68352e-06	-3.39636e-08
4.70095e-06	-1.43369e-07	4.69577e-06	-1.85863e-08	4.69328e-06	-3.7757e-08
4.71072e-06	-1.41756e-07	4.70553e-06	-2.06845e-08	4.70303e-06	-4.14742e-08
4.72049e-06	-1.39509e-07	4.71529e-06	-2.40615e-08	4.71279e-06	-4.52375e-08
4.73027e-06	-1.36396e-07	4.72506e-06	-2.69538e-08	4.72255e-06	-4.91718e-08
4.74004e-06	-1.33293e-07	4.73482e-06	-2.9399e-08	4.73231e-06	-5.31854e-08
4.74981e-06	-1.29163e-07	4.74458e-06	-3.19298e-08	4.74206e-06	-5.71204e-08
4.75959e-06	-1.25186e-07	4.75434e-06	-3.59534e-08	4.75182e-06	-6.08975e-08
4.76936e-06	-1.20699e-07	4.76411e-06	-3.94953e-08	4.76158e-06	-6.44859e-08
4.77913e-06	-1.15525e-07	4.77387e-06	-4.18877e-08	4.77133e-06	-6.80347e-08
4.78891e-06	-1.09582e-07	4.78363e-06	-4.30402e-08	4.78109e-06	-7.20513e-08
4.79868e-06	-1.03774e-07	4.79339e-06	-4.43299e-08	4.79085e-06	-7.66076e-08
4.80845e-06	-9.84043e-08	4.80316e-06	-4.49591e-08	4.80061e-06	-8.16273e-08
4.81823e-06	-9.29713e-08	4.81292e-06	-4.3974e-08	4.81036e-06	-8.53843e-08
4.828e-06	-8.65156e-08	4.82268e-06	-4.34088e-08	4.82012e-06	-8.82233e-08
4.83777e-06	-7.82003e-08	4.83244e-06	-4.30205e-08	4.82988e-06	-9.07175e-08
4.84755e-06	-6.95185e-08	4.84221e-06	-4.2792e-08	4.83964e-06	-9.24014e-08
4.85732e-06	-6.19402e-08	4.85197e-06	-4.26453e-08	4.84939e-06	-9.36994e-08
4.86709e-06	-5.45314e-08	4.86173e-06	-4.2589e-08	4.85915e-06	-9.50511e-08
4.87687e-06	-4.6581e-08	4.87149e-06	-4.26497e-08	4.86891e-06	-9.71733e-08
4.88664e-06	-3.83924e-08	4.88126e-06	-4.31893e-08	4.87867e-06	-9.86257e-08
4.89641e-06	-3.0346e-08	4.89102e-06	-4.47754e-08	4.88842e-06	-9.98438e-08

## Sheet: Fig. 3b
Before PNA immobilization	Thin-nanocomposite		Thick-nanocomposite		Emulsion-based nanocomposite
	Chip 1	Chip 2	Chip 1	Chip 2	Chip 1	Chip 2
Peak current of WE1 (A)	2.304e-05	2.842e-05	2.955e-06	5.673e-06	2.06e-05	2.133e-05
Peak current of WE2 (A)	2.289e-05	2.773e-05	2.064e-06	4.926e-06	2.024e-05	1.972e-05
Peak current of WE3 (A)	2.817e-05	2.937e-05	6.975e-06	8.262e-06	2.088e-05	2.12e-05
Peak current of WE4 (A)	2.1e-05	2.893e-05	8.863e-06	6.663e-06	2.162e-05	2.192e-05
After TMB precipitation	Thin-nanocomposite		Thick-nanocomposite		Emulsion-based nanocomposite
	Chip 1	Chip 2	Chip 1	Chip 2	Chip 1	Chip 2
Peak current of WE1 (A)	7.12e-06	1.01e-05	3.69e-06	3.25e-06	1.98e-05	1.91e-05
Peak current of WE2 (A)	6.32e-06	8.56e-06	2.79e-06	3.5e-06	1.87e-05	1.78e-05
Peak current of WE3 (A)	5.68e-06	7.72e-06	3.48e-06	3.6e-06	2.11e-05	1.74e-05
Peak current of WE4 (A)	1.07e-05	7.87e-06	3.26e-06	3.6e-06	1.92e-05	1.807e-05

## Sheet: Fig 3c-e
Fig. 3c	Bare gold							Fig. 3d	Bare gold							Fig. 3e	Bare gold
	Fresh	1 hr	3 hrs	1-d	7-d	30-d		Time	Fresh	1 hr	3 hrs	1-d	7-d	30-d		Time	Fresh	1 hr	3 hrs	1-d	7-d	30-d
Peak current of WE1 (A)	3.678e-05	3.416e-05	2.739e-05	0	0	0		Peak current of WE1 (A)	4.18e-05	7.431e-06	0	0	0	0		Peak current of WE1 (A)	3.802e-05	0	2.948e-08	3.36e-08	0	8.183e-09
Peak current of WE2 (A)	3.806e-05	3.37e-05	2.514e-05	0	0	0		Peak current of WE2 (A)	3.809e-05	9.233e-06	4.86e-06	5.638e-06	0	0		Peak current of WE2 (A)	3.678e-05	0	0	0	0	0
Peak current of WE3 (A)	3.322e-05	2.875e-05	2.38e-05	0	0	0		Peak current of WE3 (A)	4.002e-05	1.553e-06	6.449e-06	1.782e-06	0	0		Peak current of WE3 (A)	4.535e-05	0	0	0	0	0
Peak current of WE4 (A)	3.538e-05	2.902e-05	2.468e-05	0	0	0		Peak current of WE4 (A)	3.802e-05	9.239e-06	5.264e-06	3.193e-06	0	0		Peak current of WE4 (A)	3.809e-05	0	0	0	0	0
	Thin nanocomposite								Thin nanocomposite								Thin nanocomposite
Time	Fresh	1 hr	3 hrs	1-d	7-d	30-d		Time	Fresh	1 hr	3 hrs	1-d	7-d	30-d		Time	0h	1h	3h	1d	1w	1m
Peak current of WE1 (A)	3.106e-05	2.371e-05	3.191e-05	3.109e-05	2.474e-05	1.616e-05		Peak current of WE1 (A)	3.224e-05	2.115e-05	2.155e-05	2.024e-05	2.145e-05	1.624e-05		Peak current of WE1 (A)	3.138e-05	2.147e-05	2.188e-05	2.048e-05	2.338e-05	2.019e-05
Peak current of WE2 (A)	2.848e-05	2.739e-05	3.245e-05	2.46e-05	2.586e-05	1.631e-05		Peak current of WE2 (A)	3.282e-05	2.825e-05	2.348e-05	2.66e-05	2.248e-05	1.501e-05		Peak current of WE2 (A)	3.276e-05	2.374e-05	2.092e-05	2.012e-05	2.323e-05	2.005e-05
Peak current of WE3 (A)	3.227e-05	2.605e-05	3.077e-05	2.903e-05	2.82e-05	1.463e-05		Peak current of WE3 (A)	2.878e-05	2.733e-05	2.529e-05	2.566e-05	2.353e-05	2.163e-05		Peak current of WE3 (A)	3.277e-05	2.265e-05	2.019e-05	2.076e-05	2.343e-05	2.003e-05
Peak current of WE4 (A)	3.257e-05	2.758e-05	3.311e-05	3.046e-05	2.716e-05	1.446e-05		Peak current of WE4 (A)	3.169e-05	2.63e-05	2.525e-05	2.629e-05	2.448e-05	2.274e-05		Peak current of WE4 (A)	3.177e-05	2.362e-05	2.035e-05	2.102e-05	2.187e-05	1.952e-05
	Emulsion-based nanocomposite								Emulsion-based nanocomposite								Emulsion-based nanocomposite
Time	Fresh	1 hr	3 hrs	1-d	7-d	30-d		Time	Fresh	1 hr	3 hrs	1-d	7-d	30-d		Time	Fresh	1 hr	3 hrs	1-d	7-d	30-d
Peak current of WE1 (A)	1.826e-05	1.994e-05	1.963e-05	1.838e-05	1.822e-05	1.838e-05		Peak current of WE1 (A)	2.024e-05	1.92e-05	2.067e-05	2.118e-05	2.104e-05	2.227e-05		Peak current of WE1 (A)	2.096e-05	2.134e-05	1.938e-05	1.902e-05	1.81e-05	2.059e-05
Peak current of WE2 (A)	2.081e-05	2.006e-05	1.95e-05	1.607e-05	2.004e-05	2.126e-05		Peak current of WE2 (A)	2.01e-05	1.902e-05	1.866e-05	1.982e-05	2.135e-05	2.103e-05		Peak current of WE2 (A)	1.824e-05	1.972e-05	1.839e-05	1.819e-05	1.839e-05	1.904e-05
Peak current of WE3 (A)	2.083e-05	1.813e-05	1.913e-05	1.793e-05	2.041e-05	2.266e-05		Peak current of WE3 (A)	1.916e-05	1.876e-05	1.937e-05	2.062e-05	1.992e-05	1.799e-05		Peak current of WE3 (A)	2.064e-05	1.768e-05	1.746e-05	2.086e-05	1.972e-05	2.156e-05
Peak current of WE4 (A)	2.064e-05	2.078e-05	1.899e-05	2.139e-05	1.834e-05	1.908e-05		Peak current of WE4 (A)	2.13e-05	2.019e-05	1.987e-05	2e-05	1.969e-05	1.799e-05		Peak current of WE4 (A)	2.029e-05	2.029e-05	1.964e-05	2.126e-05	1.984e-05	2.102e-05

## Sheet: Fig 4h-j
ORF1a gene					Nucleocapsid protein					IgG
Sample	Peak current 1 (A)	Peak current 2 (A)	Peak current 3 (A)		Sample	Peak current 1 (A)	Peak current 2 (A)	Peak current 3 (A)		Sample	Peak current 1 (A)	Peak current 2 (A)	Peak current 3 (A)
P1	0	0	0		P1	1.42e-05	1.33e-05	1.23e-05		P1	8.26e-06	8.86e-06	8.5e-06
P2	0	0	0		P2	1.302e-05	1.114e-05	1.421e-05		P2	7.82e-06	7.73e-06	7.36e-06
P3	0	0	0		P3	1.33e-05	1.23e-05	1.13e-05		P3	7.16e-06	6.99e-06	7.67e-06
P4	0	0	0		P4	1.211e-05	1.093e-05	1.352e-05		P4	7.25e-06	7.18e-06	7.08e-06
P5	0	0	0		P5	1.321e-05	1.092e-05	1.005e-05		P5	6.76e-06	6.88e-06	6.76e-06
P6	0	0	0		P6	1.23e-05	1.02e-05	1e-05		P6	5.92e-06	6.76e-06	7.67e-06
P7	0	0	0		P7	1.058e-05	1.105e-05	8.55e-06		P7	7.68e-06	5.22e-06	6.94e-06
P8	0	0	0		P8	8.99e-06	9.82e-06	1.015e-05		P8	6.87e-06	6.94e-06	5.67e-06
P9	0	0	0		P9	9.58e-06	9.99e-06	9.17e-06		P9	5.16e-06	6.51e-06	7.55e-06
P10	0	0	0		P10	1.104e-05	8.57e-06	7.75e-06		P10	7.18e-06	6.94e-06	4.09e-06
P11	0	0	0		P11	8.39e-06	8.18e-06	9.94e-06		P11	4.6e-06	7.38e-06	4.88e-06
P12	0	0	0		P12	9.13e-06	8.21e-06	8.33e-06		P12	5.25e-06	5.25e-06	6.35e-06
P13	0	1.214e-08	0		P13	6.54e-06	8.92e-06	9.11e-06		P13	7.04e-06	5e-06	4.55e-06
P14	0	1.2e-08	1.1e-08		P14	1.02e-05	6.97e-06	6.82e-06		P14	5.68e-06	6.03e-06	4.79e-06
P15	0	2.1e-08	8e-09		P15	8.21e-06	6.66e-06	8.92e-06		P15	4.55e-06	7.3e-06	4.57e-06
P16	0	6.53e-08	1.23e-08		P16	8.33e-06	7.54e-06	6.22e-06		P16	5.41e-06	5.95e-06	5.009e-06
P17	1.12e-07	0	0		P17	6.41e-06	6.66e-06	8.94e-06		P17	5.43e-06	5.69e-06	4.99e-06
P18	4.56e-08	4.44e-08	4.57e-08		P18	9.94e-06	7.59e-06	4.22e-06		P18	7.17e-06	5.14e-06	3.3e-06
P19	4.63e-08	4.58e-08	4.54e-08		P19	5.85e-06	7.72e-06	7.67e-06		P19	4.94e-06	4.83e-06	5.71e-06
P20	2.12e-08	1.23e-08	1.31e-07		P20	9.12e-06	5.85e-06	5.11e-06		P20	5.68e-06	5.27e-06	4.09e-06
P21	8.13e-08	7.14e-08	1.4e-08		P21	9.81e-06	5.8e-06	4.14e-06		P21	4.09e-06	5.47e-06	5.39e-06
P22	7.18e-08	5.3e-08	4.98e-08		P22	7.54e-06	6.55e-06	5.4e-06		P22	3.95e-06	5.52e-06	5.36e-06
P23	0	2.51e-07	1.97e-08		P23	6.47e-06	7.01e-06	5.55e-06		P23	3.54e-06	5.52e-06	5.22e-06
P24	4.11e-07	1.01e-07	0		P24	6.39e-06	6.74e-06	5.8e-06		P24	5.24e-06	2.54e-06	5.18e-06
P25	1.87e-08	5.12e-07	0		P25	8.06e-06	5.13e-06	4.89e-06		P25	4.67e-06	4.82e-06	3.29e-06
P26	2e-08	2.22e-07	3.41e-07		P26	7.12e-06	4.05e-06	4.3e-06		P26	4.57e-06	3.71e-06	3.95e-06
P27	2.32e-07	1.7e-07	2.08e-07		P27	3.16e-06	5.15e-06	5.55e-06		P27	5.22e-06	2.45e-06	3.25e-06
P28	0	1e-07	5.13e-07		P28	5.46e-06	4.07e-06	4.24e-06		P28	2.21e-06	4.04e-06	4.59e-06
P29	1.23e-07	3.21e-07	2.11e-07		P29	3.37e-06	3.78e-06	3.96e-06		P29	2.42e-06	2.37e-06	5.47e-06
P30	9.15e-07	0	0		P30	3.37e-06	3.78e-06	3.72e-06		P30	2.99e-06	3.25e-06	2.12e-06
P31	1.41e-07	5.7e-08	8.13e-07		P31	3.17e-06	4.22e-06	3.48e-06		P31	3.07e-06	2.27e-06	2.45e-06
P32	1.6e-08	0	1e-06		P32	2.013e-06	3.121e-06	5.66e-06		P32	1.65e-06	1.38e-06	1.49e-06
P33	1.05e-07	8.14e-07	4.12e-07		P33	3.12e-06	3.61e-06	3.96e-06		P33	8.6e-07	1.02e-06	6.57e-07
P34	0	7.24e-07	7.87e-07		P34	4.14e-06	3.49e-06	3.04e-06		N1	2.66e-06	2.24e-06	1.43e-06
P35	0	1.47e-06	5.1e-07		P35	2.93e-06	3.15e-06	3.33e-06		N2	1.064e-06	9.97e-07	1.223e-06
P36	2.1e-07	1.02e-06	8.7e-07		P36	2.41e-06	3.42e-06	3.04e-06		N3	9.51e-07	8.43e-07	8.41e-07
P37	8.14e-07	7.163e-07	6.881e-07		P37	3.6e-06	2.65e-06	2.56e-06		N4	7.05e-07	8.5e-07	8.8e-07
P38	9.81e-07	1.02e-06	4.81e-07		P38	3.04e-06	2.89e-06	2.55e-06		N5	6.33e-07	9.9e-07	6e-07
P39	5.5e-07	1.19e-06	1.004e-06		P39	9.34e-07	9.99e-07	7.41e-07		N6	1.5e-07	8.54e-07	2.09e-07
P40	8.8e-07	1.2e-06	1.1e-06		P40	9.21e-07	5.31e-07	9.43e-07		N7	7.24e-07	1.39e-07	1.6e-07
N1	3.08e-06	3.33e-06	3.18e-06		N1	1.02e-06	9.87e-07	8.45e-07		N8	1.77e-07	1.89e-07	3.19e-07
N2	4.18e-06	3.94e-06	5.04e-06		N2	6.63e-07	8.15e-07	9.93e-07		N9	1.55e-07	2.14e-07	3.12e-07
N3	4.44e-06	4.81e-06	5.3e-06		N3	7.34e-07	5.34e-07	8.12e-07		N10	1.49e-07	3.08e-07	1.97e-07
N4	6.41e-06	4.85e-06	4.99e-06		N4	8.1e-07	9.1e-07	1.11e-07		N11	4.51e-07	0	1.35e-07
N5	6.35e-06	5.71e-06	6.66e-06		N5	4.1e-07	1.13e-07	3.4e-07		N12	2.41e-07	1.08e-07	7e-08
N6	5.86e-06	5.38e-06	7.76e-06		N6	0	8.5e-07	0		N13	1.52e-07	2.08e-07	5.1e-08
N7	7.02e-06	7.11e-06	5.81e-06		N7	1.05e-07	4.13e-07	1.23e-07		N14	3.33e-07	0	0
N8	6.81e-06	7.67e-06	5.63e-06		N8	0	0	5.73e-07		N15	1.34e-07	0	0
N9	6.78e-06	6.59e-06	7.38e-06		N9	5.3e-07	0	0		N16	0	0	0
N10	6.65e-06	5.74e-06	8.83e-06		N10	0	3.92e-07	0		N17	0	0	0
N11	6.02e-06	8.15e-06	7.77e-06		N11	0	5.1e-08	8e-09		N18	0	0	0
N12	6.6e-06	7.73e-06	8.72e-06		N12	0	0	1.25e-08		N19	0	0	0
N13	7.95e-06	7.1e-06	8.21e-06		N13	0	0	0		N20	0	0	0
N14	7.97e-06	8.7e-06	7.11e-06		N14	0	0	0
N15	1.106e-05	7.53e-06	7.06e-06		N15	0	0	0
N16	1.07e-05	8.74e-06	1.05e-05		N16	0	0	0
N17	9.59e-06	8.71e-06	1.22e-05		N17	0	0	0
N18	1.56e-05	9.38e-06	7.53e-06		N18	0	0	0
N19	1.12e-05	1.09e-05	1.05e-05		N19	0	0	0
N20	1.39e-05	9.47e-06	9.53e-06		N20	0	0	0

## Sheet: Fig 5b
SET 1									SET 2									SET 3									SET 4
Nucleocapsid protein		ORF1a gene		IgG		NC			Nucleocapsid protein		ORF1a gene		IgG		NC			Nucleocapsid protein		ORF1a gene		IgG		NC			Nucleocapsid protein		ORF1a gene		IgG		NC
Voltage[V]	Current[A]	Voltage[V]	Current[A]	Voltage[V]	Current[A]	Voltage[V]	Current[A]		Voltage[V]	Current[A]	Voltage[V]	Current[A]	Voltage[V]	Current[A]	Voltage[V]	Current[A]		Voltage[V]	Current[A]	Voltage[V]	Current[A]	Voltage[V]	Current[A]	Voltage[V]	Current[A]		Voltage[V]	Current[A]	Voltage[V]	Current[A]	Voltage[V]	Current[A]	Voltage[V]	Current[A]
-0.4979	-7.318e-07	-0.4979	1.599e-07	-0.4978	-3.112e-07	-0.4979	-4.319e-08		-0.4979	-2.747e-07	-0.4978	1.668e-07	-0.4978	1.363e-07	-0.4979	-5.202e-08		-0.4978	4.876e-07	-0.4978	-3.994e-07	-0.4978	-1.752e-07	-0.4979	-5.551e-08		-0.4979	2.29e-07	-0.4978	-4.788e-07	-0.4978	2.03e-07	-0.4979	-4.979e-08
-0.4929	-7.278e-07	-0.4929	1.614e-07	-0.4929	-3.068e-07	-0.4929	-4.317e-08		-0.4929	-2.709e-07	-0.4928	1.691e-07	-0.4928	1.39e-07	-0.4929	-5.187e-08		-0.4928	4.976e-07	-0.4929	-3.957e-07	-0.4928	-1.717e-07	-0.4929	-5.545e-08		-0.4929	2.321e-07	-0.4928	-4.728e-07	-0.4929	2.057e-07	-0.4929	-4.954e-08
-0.4879	-7.234e-07	-0.4879	1.627e-07	-0.4879	-3.018e-07	-0.4879	-4.267e-08		-0.4879	-2.672e-07	-0.4878	1.717e-07	-0.4878	1.418e-07	-0.4879	-5.165e-08		-0.4878	5.064e-07	-0.4879	-3.909e-07	-0.4877	-1.679e-07	-0.4879	-5.528e-08		-0.4879	2.358e-07	-0.4878	-4.671e-07	-0.4879	2.082e-07	-0.4879	-4.917e-08
-0.4829	-7.145e-07	-0.4829	1.66e-07	-0.4829	-2.926e-07	-0.4829	-4.176e-08		-0.4829	-2.609e-07	-0.4828	1.768e-07	-0.4828	1.467e-07	-0.4829	-5.135e-08		-0.4828	5.218e-07	-0.4829	-3.824e-07	-0.4828	-1.607e-07	-0.4829	-5.504e-08		-0.4829	2.407e-07	-0.4828	-4.562e-07	-0.4829	2.134e-07	-0.4829	-4.854e-08
-0.4779	-7.069e-07	-0.4779	1.695e-07	-0.4779	-2.85e-07	-0.478	-4.152e-08		-0.4779	-2.555e-07	-0.4778	1.825e-07	-0.4779	1.509e-07	-0.4779	-5.103e-08		-0.4778	5.363e-07	-0.4779	-3.754e-07	-0.4778	-1.516e-07	-0.4779	-5.484e-08		-0.4779	2.494e-07	-0.4778	-4.439e-07	-0.4779	2.181e-07	-0.4779	-4.806e-08
-0.4729	-6.992e-07	-0.4729	1.726e-07	-0.4729	-2.781e-07	-0.4729	-4.102e-08		-0.4729	-2.489e-07	-0.4728	1.886e-07	-0.4728	1.546e-07	-0.4729	-5.046e-08		-0.4728	5.504e-07	-0.4729	-3.683e-07	-0.4728	-1.428e-07	-0.4729	-5.439e-08		-0.4729	2.549e-07	-0.4728	-4.327e-07	-0.4728	2.231e-07	-0.4729	-4.746e-08
-0.4679	-6.913e-07	-0.4679	1.758e-07	-0.4679	-2.726e-07	-0.4679	-3.991e-08		-0.4679	-2.438e-07	-0.4678	1.945e-07	-0.4678	1.573e-07	-0.4679	-4.994e-08		-0.4678	5.608e-07	-0.4679	-3.62e-07	-0.4678	-1.34e-07	-0.4679	-5.381e-08		-0.4679	2.599e-07	-0.4677	-4.237e-07	-0.4679	2.288e-07	-0.4679	-4.69e-08
-0.4629	-6.843e-07	-0.4629	1.793e-07	-0.4628	-2.691e-07	-0.4629	-3.954e-08		-0.4629	-2.394e-07	-0.4628	2e-07	-0.4628	1.587e-07	-0.4629	-4.947e-08		-0.4628	5.709e-07	-0.4629	-3.58e-07	-0.4628	-1.252e-07	-0.4629	-5.329e-08		-0.4629	2.66e-07	-0.4628	-4.155e-07	-0.4629	2.347e-07	-0.4629	-4.658e-08
-0.4579	-6.785e-07	-0.4579	1.82e-07	-0.4579	-2.67e-07	-0.4579	-3.93e-08		-0.4579	-2.342e-07	-0.4578	2.05e-07	-0.4578	1.598e-07	-0.4579	-4.88e-08		-0.4578	5.81e-07	-0.4579	-3.551e-07	-0.4578	-1.174e-07	-0.4579	-5.26e-08		-0.4579	2.728e-07	-0.4577	-4.087e-07	-0.4579	2.411e-07	-0.4578	-4.626e-08
-0.4529	-6.713e-07	-0.4529	1.841e-07	-0.4529	-2.634e-07	-0.4529	-3.831e-08		-0.4529	-2.281e-07	-0.4529	2.097e-07	-0.4528	1.62e-07	-0.4529	-4.806e-08		-0.4528	5.91e-07	-0.4529	-3.509e-07	-0.4528	-1.11e-07	-0.4529	-5.174e-08		-0.4529	2.728e-07	-0.4528	-4.036e-07	-0.4529	2.484e-07	-0.4529	-4.576e-08
-0.4479	-6.635e-07	-0.4479	1.863e-07	-0.4479	-2.59e-07	-0.4479	-3.769e-08		-0.448	-2.232e-07	-0.4478	2.144e-07	-0.4478	1.647e-07	-0.4479	-4.754e-08		-0.4478	6.007e-07	-0.4479	-3.466e-07	-0.4478	-1.042e-07	-0.4479	-5.11e-08		-0.448	2.765e-07	-0.4478	-3.97e-07	-0.4479	2.558e-07	-0.4479	-4.542e-08
-0.4429	-6.575e-07	-0.4429	1.878e-07	-0.4429	-2.542e-07	-0.4429	-3.782e-08		-0.4429	-2.178e-07	-0.4428	2.192e-07	-0.4428	1.678e-07	-0.4429	-4.695e-08		-0.4428	6.104e-07	-0.4428	-3.425e-07	-0.4428	-9.854e-08	-0.4429	-5.058e-08		-0.4429	2.802e-07	-0.4428	-3.896e-07	-0.4429	2.61e-07	-0.4429	-4.515e-08
-0.4379	-6.509e-07	-0.4379	1.889e-07	-0.4379	-2.479e-07	-0.4379	-3.72e-08		-0.4379	-2.123e-07	-0.4378	2.24e-07	-0.4378	1.72e-07	-0.4379	-4.631e-08		-0.4378	6.179e-07	-0.4379	-3.378e-07	-0.4378	-9.36e-08	-0.4379	-5.001e-08		-0.4379	2.808e-07	-0.4378	-3.824e-07	-0.4378	2.658e-07	-0.4379	-4.468e-08
-0.4329	-6.434e-07	-0.4329	1.904e-07	-0.4329	-2.405e-07	-0.4329	-3.633e-08		-0.4329	-2.083e-07	-0.4328	2.29e-07	-0.4328	1.763e-07	-0.4328	-4.594e-08		-0.4328	6.243e-07	-0.4329	-3.327e-07	-0.4327	-8.805e-08	-0.4329	-4.964e-08		-0.4329	2.815e-07	-0.4328	-3.745e-07	-0.4329	2.696e-07	-0.4329	-4.426e-08
-0.4279	-6.371e-07	-0.4279	1.924e-07	-0.4279	-2.339e-07	-0.4279	-3.633e-08		-0.4279	-2.05e-07	-0.4278	2.339e-07	-0.4278	1.793e-07	-0.4278	-4.569e-08		-0.4278	6.309e-07	-0.4279	-3.288e-07	-0.4278	-8.2e-08	-0.4279	-4.949e-08		-0.4279	2.882e-07	-0.4278	-3.656e-07	-0.4279	2.727e-07	-0.4279	-4.404e-08
-0.4229	-6.314e-07	-0.4229	1.943e-07	-0.4229	-2.28e-07	-0.4229	-3.596e-08		-0.4229	-2.015e-07	-0.4228	2.386e-07	-0.4228	1.819e-07	-0.4229	-4.529e-08		-0.4228	6.37e-07	-0.4229	-3.251e-07	-0.4228	-7.644e-08	-0.4229	-4.919e-08		-0.4229	2.907e-07	-0.4228	-3.573e-07	-0.4229	2.755e-07	-0.4229	-4.367e-08
-0.4179	-6.243e-07	-0.4179	1.969e-07	-0.4179	-2.222e-07	-0.4179	-3.498e-08		-0.418	-1.983e-07	-0.4178	2.43e-07	-0.4178	1.841e-07	-0.4178	-4.507e-08		-0.4178	6.426e-07	-0.4179	-3.215e-07	-0.4178	-6.941e-08	-0.4179	-4.887e-08		-0.4179	2.957e-07	-0.4177	-3.498e-07	-0.4179	2.805e-07	-0.4179	-4.32e-08
-0.4129	-6.173e-07	-0.4129	1.998e-07	-0.4128	-2.175e-07	-0.4129	-3.473e-08		-0.4129	-1.949e-07	-0.4128	2.473e-07	-0.4128	1.854e-07	-0.4128	-4.497e-08		-0.4128	6.505e-07	-0.4129	-3.18e-07	-0.4128	-6.102e-08	-0.4129	-4.87e-08		-0.4129	3.018e-07	-0.4128	-3.412e-07	-0.4129	2.863e-07	-0.4129	-4.295e-08
-0.4079	-6.107e-07	-0.4079	2.017e-07	-0.4078	-2.134e-07	-0.4079	-3.473e-08		-0.4079	-1.9e-07	-0.4078	2.516e-07	-0.4078	1.869e-07	-0.4079	-4.465e-08		-0.4078	6.602e-07	-0.4079	-3.141e-07	-0.4077	-5.312e-08	-0.4079	-4.84e-08		-0.4079	3.08e-07	-0.4078	-3.334e-07	-0.4079	2.928e-07	-0.4079	-4.268e-08
-0.4029	-6.024e-07	-0.4029	2.028e-07	-0.4029	-2.085e-07	-0.4029	-3.374e-08		-0.4029	-1.837e-07	-0.4028	2.562e-07	-0.4028	1.898e-07	-0.4029	-4.426e-08		-0.4028	6.696e-07	-0.4029	-3.091e-07	-0.4028	-4.596e-08	-0.4029	-4.794e-08		-0.4029	3.098e-07	-0.4027	-3.264e-07	-0.4029	3.002e-07	-0.4029	-4.221e-08
-0.398	-5.933e-07	-0.3979	2.04e-07	-0.3978	-2.026e-07	-0.3979	-3.3e-08		-0.3979	-1.776e-07	-0.3978	2.613e-07	-0.3978	1.932e-07	-0.3979	-4.404e-08		-0.3978	6.796e-07	-0.3979	-3.033e-07	-0.3978	-3.782e-08	-0.3979	-4.764e-08		-0.3979	3.154e-07	-0.3978	-3.187e-07	-0.3979	3.085e-07	-0.3979	-4.189e-08
-0.3929	-5.848e-07	-0.3929	2.047e-07	-0.3929	-1.96e-07	-0.3929	-3.276e-08		-0.3929	-1.711e-07	-0.3928	2.671e-07	-0.3928	1.97e-07	-0.3929	-4.364e-08		-0.3928	6.903e-07	-0.3929	-2.969e-07	-0.3927	-3.078e-08	-0.3929	-4.737e-08		-0.3929	3.191e-07	-0.3928	-3.095e-07	-0.3929	3.163e-07	-0.3929	-4.167e-08
-0.3879	-5.758e-07	-0.3879	2.052e-07	-0.3879	-1.881e-07	-0.3879	-3.189e-08		-0.3879	-1.644e-07	-0.3878	2.735e-07	-0.3878	2.022e-07	-0.3879	-4.31e-08		-0.3878	6.996e-07	-0.3879	-2.897e-07	-0.3877	-2.436e-08	-0.3879	-4.687e-08		-0.3879	3.203e-07	-0.3878	-3.004e-07	-0.3878	3.231e-07	-0.3879	-4.12e-08
-0.3829	-5.665e-07	-0.3829	2.067e-07	-0.3828	-1.791e-07	-0.3829	-3.09e-08		-0.3829	-1.593e-07	-0.3828	2.804e-07	-0.3829	2.072e-07	-0.3829	-4.275e-08		-0.3828	7.065e-07	-0.3829	-2.824e-07	-0.3828	-1.721e-08	-0.3829	-4.648e-08		-0.3829	3.24e-07	-0.3828	-2.903e-07	-0.3829	3.298e-07	-0.3829	-4.073e-08
-0.3779	-5.586e-07	-0.3779	2.094e-07	-0.3779	-1.711e-07	-0.3779	-3.103e-08		-0.3779	-1.558e-07	-0.3778	2.876e-07	-0.3778	2.112e-07	-0.3779	-4.243e-08		-0.3778	7.139e-07	-0.3779	-2.758e-07	-0.3778	-8.813e-09	-0.3779	-4.621e-08		-0.378	3.321e-07	-0.3778	-2.786e-07	-0.3779	3.364e-07	-0.3779	-4.046e-08
-0.373	-5.512e-07	-0.3729	2.126e-07	-0.3728	-1.635e-07	-0.3729	-3.09e-08		-0.3729	-1.52e-07	-0.3728	2.947e-07	-0.3728	2.146e-07	-0.3728	-4.189e-08		-0.3728	7.214e-07	-0.3729	-2.702e-07	-0.3727	-9.144e-10	-0.3729	-4.569e-08		-0.3729	3.37e-07	-0.3728	-2.679e-07	-0.3729	3.428e-07	-0.3729	-4.001e-08
-0.3679	-5.423e-07	-0.3679	2.164e-07	-0.3678	-1.56e-07	-0.3679	-3.029e-08		-0.3679	-1.484e-07	-0.3678	3.015e-07	-0.3678	2.18e-07	-0.3679	-4.144e-08		-0.3678	7.295e-07	-0.3679	-2.647e-07	-0.3678	7.972e-09	-0.3679	-4.505e-08		-0.3679	3.419e-07	-0.3678	-2.579e-07	-0.3678	3.502e-07	-0.3679	-3.942e-08
-0.363	-5.337e-07	-0.3629	2.206e-07	-0.3629	-1.494e-07	-0.3629	-3.016e-08		-0.3629	-1.448e-07	-0.3628	3.083e-07	-0.3628	2.204e-07	-0.3629	-4.11e-08		-0.3628	7.383e-07	-0.3629	-2.595e-07	-0.3628	1.686e-08	-0.3629	-4.458e-08		-0.3629	3.512e-07	-0.3628	-2.481e-07	-0.3629	3.596e-07	-0.3629	-3.9e-08
-0.3579	-5.246e-07	-0.3579	2.239e-07	-0.3579	-1.435e-07	-0.3579	-3.004e-08		-0.3579	-1.394e-07	-0.3578	3.15e-07	-0.3578	2.231e-07	-0.3579	-4.051e-08		-0.3578	7.497e-07	-0.3578	-2.545e-07	-0.3578	2.525e-08	-0.3579	-4.391e-08		-0.3579	3.561e-07	-0.3577	-2.377e-07	-0.3579	3.697e-07	-0.3579	-3.848e-08
-0.3529	-5.137e-07	-0.3529	2.264e-07	-0.3529	-1.357e-07	-0.3529	-2.868e-08		-0.3529	-1.322e-07	-0.3528	3.219e-07	-0.3528	2.272e-07	-0.3529	-3.986e-08		-0.3528	7.611e-07	-0.3529	-2.485e-07	-0.3528	3.352e-08	-0.3529	-4.302e-08		-0.3529	3.598e-07	-0.3528	-2.282e-07	-0.3529	3.809e-07	-0.3529	-3.767e-08
-0.3479	-5.016e-07	-0.3479	2.283e-07	-0.3479	-1.273e-07	-0.3479	-2.757e-08		-0.3479	-1.252e-07	-0.3478	3.294e-07	-0.3478	2.326e-07	-0.3479	-3.94e-08		-0.3478	7.727e-07	-0.3479	-2.406e-07	-0.3478	4.179e-08	-0.3479	-4.228e-08		-0.3479	3.66e-07	-0.3477	-2.171e-07	-0.3479	3.928e-07	-0.3479	-3.695e-08
-0.3429	-4.901e-07	-0.3429	2.295e-07	-0.3429	-1.18e-07	-0.3429	-2.696e-08		-0.3429	-1.178e-07	-0.3428	3.378e-07	-0.3428	2.383e-07	-0.3429	-3.88e-08		-0.3428	7.836e-07	-0.3429	-2.327e-07	-0.3428	4.932e-08	-0.3429	-4.159e-08		-0.3429	3.716e-07	-0.3427	-2.055e-07	-0.3429	4.039e-07	-0.3429	-3.633e-08
-0.3379	-4.775e-07	-0.3379	2.309e-07	-0.3379	-1.071e-07	-0.3379	-2.584e-08		-0.3379	-1.099e-07	-0.3378	3.471e-07	-0.3378	2.453e-07	-0.3379	-3.809e-08		-0.3378	7.946e-07	-0.3379	-2.242e-07	-0.3378	5.758e-08	-0.3379	-4.065e-08		-0.3379	3.753e-07	-0.3377	-1.928e-07	-0.3379	4.138e-07	-0.3379	-3.552e-08
-0.3329	-4.641e-07	-0.3329	2.336e-07	-0.3329	-9.471e-08	-0.3329	-2.461e-08		-0.3329	-1.033e-07	-0.3328	3.573e-07	-0.3328	2.53e-07	-0.3329	-3.757e-08		-0.3328	8.031e-07	-0.3329	-2.148e-07	-0.3328	6.721e-08	-0.3329	-3.984e-08		-0.3329	3.827e-07	-0.3328	-1.802e-07	-0.3329	4.245e-07	-0.3329	-3.48e-08
-0.3279	-4.513e-07	-0.3279	2.374e-07	-0.3279	-8.373e-08	-0.3279	-2.449e-08		-0.3279	-9.804e-08	-0.3278	3.682e-07	-0.3278	2.592e-07	-0.3279	-3.705e-08		-0.3278	8.121e-07	-0.3279	-2.062e-07	-0.3278	7.782e-08	-0.3279	-3.922e-08		-0.3279	3.919e-07	-0.3278	-1.665e-07	-0.3279	4.349e-07	-0.3279	-3.438e-08
-0.3229	-4.39e-07	-0.3229	2.42e-07	-0.3229	-7.25e-08	-0.3229	-2.412e-08		-0.3229	-9.187e-08	-0.3228	3.793e-07	-0.3228	2.648e-07	-0.3229	-3.633e-08		-0.3228	8.21e-07	-0.3229	-1.99e-07	-0.3228	8.955e-08	-0.3229	-3.848e-08		-0.3229	3.981e-07	-0.3228	-1.532e-07	-0.3229	4.454e-07	-0.3229	-3.387e-08
-0.3179	-4.255e-07	-0.3179	2.475e-07	-0.3178	-6.089e-08	-0.3179	-2.313e-08		-0.3179	-8.582e-08	-0.3178	3.902e-07	-0.3178	2.707e-07	-0.3179	-3.572e-08		-0.3178	8.309e-07	-0.3179	-1.915e-07	-0.3177	1.026e-07	-0.3179	-3.772e-08		-0.3179	4.073e-07	-0.3178	-1.399e-07	-0.3178	4.578e-07	-0.3178	-3.325e-08
-0.3129	-4.12e-07	-0.3128	2.533e-07	-0.3128	-5.065e-08	-0.3129	-2.264e-08		-0.3129	-8.027e-08	-0.3128	4.01e-07	-0.3128	2.759e-07	-0.3129	-3.52e-08		-0.3128	8.42e-07	-0.3129	-1.843e-07	-0.3128	1.157e-07	-0.3129	-3.72e-08		-0.3129	4.172e-07	-0.3127	-1.264e-07	-0.3128	4.726e-07	-0.3128	-3.283e-08
-0.3079	-3.984e-07	-0.3079	2.579e-07	-0.3078	-4.09e-08	-0.3079	-2.239e-08		-0.3079	-7.348e-08	-0.3078	4.116e-07	-0.3078	2.81e-07	-0.3079	-3.446e-08		-0.3078	8.574e-07	-0.3078	-1.773e-07	-0.3077	1.279e-07	-0.3079	-3.661e-08		-0.3079	4.265e-07	-0.3077	-1.127e-07	-0.3079	4.871e-07	-0.3078	-3.231e-08
-0.3029	-3.837e-07	-0.3029	2.616e-07	-0.3029	-2.918e-08	-0.3028	-2.115e-08		-0.3029	-6.46e-08	-0.3028	4.222e-07	-0.3028	2.879e-07	-0.3029	-3.367e-08		-0.3028	8.74e-07	-0.3028	-1.69e-07	-0.3027	1.393e-07	-0.3029	-3.584e-08		-0.3029	4.314e-07	-0.3027	-9.94e-08	-0.3028	5.026e-07	-0.3028	-3.15e-08
-0.2979	-3.671e-07	-0.2979	2.649e-07	-0.2978	-1.659e-08	-0.2978	-2.004e-08		-0.2979	-5.633e-08	-0.2978	4.332e-07	-0.2978	2.961e-07	-0.2978	-3.3e-08		-0.2978	8.916e-07	-0.2979	-1.589e-07	-0.2977	1.509e-07	-0.2979	-3.52e-08		-0.2979	4.388e-07	-0.2978	-8.496e-08	-0.2978	5.193e-07	-0.2979	-3.076e-08
-0.2929	-3.514e-07	-0.2929	2.671e-07	-0.2929	-3.876e-09	-0.2928	-1.967e-08		-0.2929	-4.732e-08	-0.2928	4.447e-07	-0.2928	3.049e-07	-0.2929	-3.214e-08		-0.2928	9.096e-07	-0.2928	-1.481e-07	-0.2927	1.619e-07	-0.2929	-3.458e-08		-0.2929	4.444e-07	-0.2927	-6.966e-08	-0.2928	5.343e-07	-0.2929	-3.007e-08
-0.2879	-3.354e-07	-0.2879	2.689e-07	-0.2879	1.093e-08	-0.2879	-1.869e-08		-0.2879	-3.732e-08	-0.2878	4.571e-07	-0.2878	3.15e-07	-0.2879	-3.108e-08		-0.2878	9.266e-07	-0.2879	-1.361e-07	-0.2877	1.732e-07	-0.2879	-3.377e-08		-0.2879	4.512e-07	-0.2877	-5.398e-08	-0.2878	5.482e-07	-0.2878	-2.91e-08
-0.2829	-3.195e-07	-0.2828	2.718e-07	-0.2828	2.71e-08	-0.2828	-1.745e-08		-0.2829	-2.782e-08	-0.2828	4.703e-07	-0.2828	3.26e-07	-0.2829	-3.019e-08		-0.2828	9.403e-07	-0.2828	-1.231e-07	-0.2827	1.863e-07	-0.2828	-3.305e-08		-0.2829	4.598e-07	-0.2827	-3.757e-08	-0.2828	5.632e-07	-0.2828	-2.814e-08
-0.2779	-3.033e-07	-0.2779	2.757e-07	-0.2779	4.302e-08	-0.2779	-1.721e-08		-0.2779	-2.017e-08	-0.2778	4.841e-07	-0.2778	3.363e-07	-0.2779	-2.932e-08		-0.2778	9.527e-07	-0.2778	-1.106e-07	-0.2777	2.003e-07	-0.2778	-3.253e-08		-0.2779	4.684e-07	-0.2777	-1.943e-08	-0.2778	5.794e-07	-0.2779	-2.737e-08
-0.2729	-2.883e-07	-0.2729	2.802e-07	-0.2728	5.845e-08	-0.2728	-1.683e-08		-0.2729	-1.14e-08	-0.2728	4.983e-07	-0.2728	3.459e-07	-0.2729	-2.831e-08		-0.2728	9.651e-07	-0.2728	-9.928e-08	-0.2727	2.14e-07	-0.2728	-3.189e-08		-0.2729	4.777e-07	-0.2727	-1.902e-09	-0.2728	5.963e-07	-0.2728	-2.646e-08
-0.2679	-2.712e-07	-0.2679	2.866e-07	-0.2678	7.425e-08	-0.2679	-1.572e-08		-0.2679	-2.642e-09	-0.2678	5.127e-07	-0.2678	3.558e-07	-0.2678	-2.75e-08		-0.2678	9.784e-07	-0.2678	-8.78e-08	-0.2677	2.288e-07	-0.2678	-3.12e-08		-0.2679	4.888e-07	-0.2677	1.55e-08	-0.2678	6.162e-07	-0.2679	-2.545e-08
-0.2629	-2.526e-07	-0.2629	2.939e-07	-0.2629	8.893e-08	-0.2629	-1.523e-08		-0.2629	5.997e-09	-0.2628	5.272e-07	-0.2628	3.655e-07	-0.2629	-2.686e-08		-0.2628	9.936e-07	-0.2629	-7.694e-08	-0.2627	2.444e-07	-0.2629	-3.066e-08		-0.2629	4.981e-07	-0.2627	3.34e-08	-0.2628	6.383e-07	-0.2629	-2.468e-08
-0.2579	-2.318e-07	-0.2579	3.002e-07	-0.2578	1.032e-07	-0.2579	-1.486e-08		-0.2579	1.562e-08	-0.2578	5.417e-07	-0.2578	3.751e-07	-0.2578	-2.597e-08		-0.2578	1.012e-06	-0.2578	-6.608e-08	-0.2577	2.588e-07	-0.2579	-2.994e-08		-0.2579	5.061e-07	-0.2577	5.104e-08	-0.2578	6.606e-07	-0.2579	-2.392e-08
-0.2529	-2.099e-07	-0.2529	3.063e-07	-0.2529	1.183e-07	-0.2529	-1.338e-08		-0.2529	2.735e-08	-0.2528	5.564e-07	-0.2528	3.867e-07	-0.2528	-2.501e-08		-0.2528	1.033e-06	-0.2528	-5.398e-08	-0.2527	2.727e-07	-0.2528	-2.893e-08		-0.2529	5.135e-07	-0.2528	6.807e-08	-0.2528	6.828e-07	-0.2529	-2.293e-08
-0.2479	-1.851e-07	-0.2479	3.118e-07	-0.2479	1.355e-07	-0.2479	-1.202e-08		-0.2479	3.907e-08	-0.2478	5.716e-07	-0.2478	4.002e-07	-0.2479	-2.422e-08		-0.2478	1.055e-06	-0.2479	-3.954e-08	-0.2477	2.866e-07	-0.2478	-2.797e-08		-0.2479	5.209e-07	-0.2477	8.659e-08	-0.2479	7.045e-07	-0.2479	-2.209e-08
-0.2429	-1.61e-07	-0.2429	3.16e-07	-0.2429	1.53e-07	-0.2429	-1.128e-08		-0.2429	5.141e-08	-0.2428	5.875e-07	-0.2428	4.143e-07	-0.2429	-2.325e-08		-0.2428	1.076e-06	-0.2428	-2.424e-08	-0.2427	3.006e-07	-0.2428	-2.7e-08		-0.2429	5.277e-07	-0.2427	1.073e-07	-0.2428	7.256e-07	-0.2428	-2.135e-08
-0.2379	-1.365e-07	-0.2379	3.201e-07	-0.2379	1.726e-07	-0.2379	-9.924e-09		-0.2379	6.4e-08	-0.2378	6.042e-07	-0.2378	4.291e-07	-0.2379	-2.217e-08		-0.2378	1.098e-06	-0.2379	-7.949e-09	-0.2378	3.137e-07	-0.2379	-2.579e-08		-0.2379	5.338e-07	-0.2377	1.284e-07	-0.2379	7.456e-07	-0.2379	-2.036e-08
-0.2329	-1.122e-07	-0.2329	3.258e-07	-0.2329	1.935e-07	-0.2329	-8.443e-09		-0.2329	7.597e-08	-0.2328	6.219e-07	-0.2328	4.451e-07	-0.2329	-2.138e-08		-0.2328	1.117e-06	-0.2329	9.576e-09	-0.2328	3.287e-07	-0.2329	-2.468e-08		-0.2329	5.4e-07	-0.2327	1.513e-07	-0.2329	7.66e-07	-0.2329	-1.938e-08
-0.2279	-8.743e-08	-0.2279	3.322e-07	-0.2279	2.146e-07	-0.2279	-7.949e-09		-0.2279	8.696e-08	-0.2277	6.402e-07	-0.2278	4.6e-07	-0.2278	-2.066e-08		-0.2278	1.137e-06	-0.2279	2.698e-08	-0.2277	3.456e-07	-0.2279	-2.382e-08		-0.2279	5.542e-07	-0.2277	1.751e-07	-0.2278	7.861e-07	-0.2279	-1.864e-08
-0.2229	-6.336e-08	-0.2229	3.388e-07	-0.2229	2.347e-07	-0.2229	-7.332e-09		-0.2229	9.856e-08	-0.2228	6.588e-07	-0.2228	4.744e-07	-0.2229	-1.972e-08		-0.2227	1.156e-06	-0.2229	4.352e-08	-0.2227	3.641e-07	-0.2229	-2.286e-08		-0.2229	5.666e-07	-0.2227	1.993e-07	-0.2229	8.077e-07	-0.2229	-1.772e-08
-0.2179	-3.609e-08	-0.2179	3.464e-07	-0.2178	2.56e-07	-0.2179	-5.974e-09		-0.2179	1.105e-07	-0.2178	6.776e-07	-0.2178	4.892e-07	-0.2179	-1.891e-08		-0.2177	1.176e-06	-0.2178	6.005e-08	-0.2177	3.836e-07	-0.2179	-2.185e-08		-0.2179	5.789e-07	-0.2177	2.222e-07	-0.2178	8.303e-07	-0.2179	-1.669e-08
-0.2129	-6.468e-09	-0.2129	3.537e-07	-0.2128	2.771e-07	-0.2129	-5.234e-09		-0.2129	1.237e-07	-0.2128	6.962e-07	-0.2128	5.04e-07	-0.2128	-1.817e-08		-0.2128	1.198e-06	-0.2128	7.708e-08	-0.2127	4.051e-07	-0.2128	-2.108e-08		-0.2129	5.894e-07	-0.2127	2.457e-07	-0.2128	8.556e-07	-0.2128	-1.587e-08
-0.2079	2.525e-08	-0.2079	3.598e-07	-0.2078	2.989e-07	-0.2079	-4.617e-09		-0.2079	1.394e-07	-0.2078	7.146e-07	-0.2078	5.187e-07	-0.2079	-1.713e-08		-0.2077	1.224e-06	-0.2079	9.436e-08	-0.2077	4.264e-07	-0.2079	-2.022e-08		-0.2079	6.011e-07	-0.2077	2.694e-07	-0.2079	8.818e-07	-0.2079	-1.503e-08
-0.2029	5.968e-08	-0.2029	3.646e-07	-0.2028	3.226e-07	-0.2029	-3.136e-09		-0.2029	1.577e-07	-0.2028	7.33e-07	-0.2028	5.353e-07	-0.2029	-1.602e-08		-0.2028	1.251e-06	-0.2028	1.137e-07	-0.2027	4.475e-07	-0.2029	-1.911e-08		-0.2029	6.067e-07	-0.2027	2.939e-07	-0.2029	9.096e-07	-0.2029	-1.39e-08
-0.1979	9.868e-08	-0.1979	3.69e-07	-0.1978	3.486e-07	-0.1979	-1.778e-09		-0.1979	1.764e-07	-0.1978	7.517e-07	-0.1978	5.529e-07	-0.1978	-1.508e-08		-0.1978	1.279e-06	-0.1978	1.356e-07	-0.1977	4.694e-07	-0.1979	-1.809e-08		-0.1979	6.165e-07	-0.1977	3.203e-07	-0.1978	9.372e-07	-0.1978	-1.289e-08
-0.1929	1.389e-07	-0.1929	3.724e-07	-0.1928	3.767e-07	-0.1929	-1.161e-09		-0.1929	1.963e-07	-0.1928	7.709e-07	-0.1928	5.707e-07	-0.1929	-1.397e-08		-0.1927	1.305e-06	-0.1929	1.599e-07	-0.1927	4.925e-07	-0.1929	-1.711e-08		-0.1929	6.233e-07	-0.1927	3.507e-07	-0.1929	9.637e-07	-0.1929	-1.195e-08
-0.1879	1.814e-07	-0.1878	3.76e-07	-0.1878	4.075e-07	-0.1878	1.964e-10		-0.1879	2.17e-07	-0.1878	7.908e-07	-0.1878	5.898e-07	-0.1878	-1.271e-08		-0.1878	1.329e-06	-0.1878	1.867e-07	-0.1877	5.176e-07	-0.1878	-1.587e-08		-0.1879	6.357e-07	-0.1877	3.846e-07	-0.1878	9.875e-07	-0.1878	-1.074e-08
-0.1829	2.286e-07	-0.1829	3.803e-07	-0.1828	4.408e-07	-0.1828	1.801e-09		-0.1828	2.379e-07	-0.1828	8.115e-07	-0.1828	6.1e-07	-0.1828	-1.165e-08		-0.1828	1.351e-06	-0.1828	2.154e-07	-0.1827	5.472e-07	-0.1828	-1.471e-08		-0.1829	6.449e-07	-0.1827	4.23e-07	-0.1828	1.011e-06	-0.1828	-9.504e-09
-0.1779	2.816e-07	-0.1779	3.859e-07	-0.1778	4.76e-07	-0.1779	2.541e-09		-0.1779	2.592e-07	-0.1778	8.327e-07	-0.1778	6.295e-07	-0.1778	-1.061e-08		-0.1778	1.374e-06	-0.1778	2.455e-07	-0.1777	5.832e-07	-0.1778	-1.375e-08		-0.1779	6.591e-07	-0.1777	4.676e-07	-0.1778	1.035e-06	-0.1778	-8.541e-09
-0.1729	3.413e-07	-0.1728	3.925e-07	-0.1728	5.137e-07	-0.1729	3.529e-09		-0.1729	2.848e-07	-0.1728	8.541e-07	-0.1728	6.487e-07	-0.1728	-9.43e-09		-0.1728	1.399e-06	-0.1728	2.776e-07	-0.1727	6.273e-07	-0.1728	-1.261e-08		-0.1729	6.684e-07	-0.1727	5.19e-07	-0.1728	1.058e-06	-0.1728	-7.48e-09
-0.1679	4.143e-07	-0.1678	3.999e-07	-0.1678	5.546e-07	-0.1678	5.133e-09		-0.1678	3.143e-07	-0.1677	8.754e-07	-0.1678	6.685e-07	-0.1678	-8.443e-09		-0.1678	1.426e-06	-0.1679	3.135e-07	-0.1677	6.827e-07	-0.1678	-1.143e-08		-0.1679	6.813e-07	-0.1677	5.78e-07	-0.1678	1.085e-06	-0.1678	-6.369e-09
-0.1629	5.031e-07	-0.1628	4.075e-07	-0.1628	6e-07	-0.1628	5.997e-09		-0.1629	3.493e-07	-0.1627	8.966e-07	-0.1628	6.882e-07	-0.1628	-7.678e-09		-0.1628	1.456e-06	-0.1629	3.555e-07	-0.1627	7.535e-07	-0.1628	-1.044e-08		-0.1629	6.9e-07	-0.1627	6.497e-07	-0.1628	1.114e-06	-0.1628	-5.555e-09
-0.1578	6.118e-07	-0.1578	4.139e-07	-0.1578	6.524e-07	-0.1578	6.614e-09		-0.1579	3.922e-07	-0.1577	9.178e-07	-0.1577	7.075e-07	-0.1578	-6.764e-09		-0.1577	1.488e-06	-0.1578	4.07e-07	-0.1577	8.426e-07	-0.1578	-9.381e-09		-0.1578	7.017e-07	-0.1577	7.385e-07	-0.1578	1.143e-06	-0.1578	-4.79e-09
-0.1528	7.453e-07	-0.1528	4.196e-07	-0.1528	7.153e-07	-0.1528	8.218e-09		-0.1528	4.449e-07	-0.1527	9.392e-07	-0.1528	7.283e-07	-0.1528	-5.851e-09		-0.1528	1.522e-06	-0.1528	4.719e-07	-0.1527	9.546e-07	-0.1528	-8.171e-09		-0.1528	7.091e-07	-0.1527	8.494e-07	-0.1528	1.173e-06	-0.1528	-3.827e-09
-0.1478	9.092e-07	-0.1479	4.244e-07	-0.1478	7.918e-07	-0.1478	9.576e-09		-0.1479	5.063e-07	-0.1477	9.612e-07	-0.1477	7.512e-07	-0.1478	-5.086e-09		-0.1477	1.556e-06	-0.1478	5.543e-07	-0.1477	1.094e-06	-0.1478	-7.209e-09		-0.1478	7.177e-07	-0.1477	9.91e-07	-0.1478	1.202e-06	-0.1478	-3.012e-09
-0.1428	1.107e-06	-0.1429	4.287e-07	-0.1428	8.848e-07	-0.1428	1.032e-08		-0.1429	5.809e-07	-0.1428	9.842e-07	-0.1428	7.743e-07	-0.1428	-4.123e-09		-0.1428	1.589e-06	-0.1428	6.573e-07	-0.1427	1.265e-06	-0.1428	-6.345e-09		-0.1428	7.258e-07	-0.1427	1.174e-06	-0.1428	1.228e-06	-0.1428	-2.297e-09
-0.1378	1.345e-06	-0.1378	4.328e-07	-0.1378	9.976e-07	-0.1378	1.18e-08		-0.1379	6.706e-07	-0.1378	1.008e-06	-0.1377	7.98e-07	-0.1378	-2.914e-09		-0.1377	1.623e-06	-0.1378	7.851e-07	-0.1377	1.469e-06	-0.1378	-5.333e-09		-0.1378	7.319e-07	-0.1377	1.406e-06	-0.1378	1.252e-06	-0.1378	-1.334e-09
-0.1328	1.631e-06	-0.1328	4.382e-07	-0.1328	1.133e-06	-0.1328	1.34e-08		-0.1329	7.777e-07	-0.1327	1.033e-06	-0.1327	8.226e-07	-0.1329	-1.852e-09		-0.1327	1.654e-06	-0.1328	9.438e-07	-0.1327	1.711e-06	-0.1328	-4.395e-09		-0.1329	7.393e-07	-0.1327	1.696e-06	-0.1328	1.277e-06	-0.1328	-3.713e-10
-0.1278	1.972e-06	-0.1278	4.445e-07	-0.1278	1.291e-06	-0.1279	1.402e-08		-0.1279	9.04e-07	-0.1277	1.059e-06	-0.1277	8.456e-07	-0.1278	-7.91e-10		-0.1277	1.685e-06	-0.1278	1.139e-06	-0.1277	1.989e-06	-0.1279	-3.555e-09		-0.1279	7.511e-07	-0.1277	2.053e-06	-0.1278	1.302e-06	-0.1278	4.185e-10
-0.1228	2.373e-06	-0.1229	4.515e-07	-0.1228	1.473e-06	-0.1229	1.488e-08		-0.1229	1.054e-06	-0.1228	1.085e-06	-0.1228	8.667e-07	-0.1228	4.432e-10		-0.1228	1.717e-06	-0.1228	1.375e-06	-0.1227	2.303e-06	-0.1228	-2.42e-09		-0.1229	7.622e-07	-0.1227	2.479e-06	-0.1228	1.328e-06	-0.1228	1.381e-09
-0.1178	2.843e-06	-0.1179	4.595e-07	-0.1178	1.683e-06	-0.1178	1.649e-08		-0.1179	1.228e-06	-0.1178	1.112e-06	-0.1178	8.879e-07	-0.1178	1.529e-09		-0.1177	1.752e-06	-0.1178	1.662e-06	-0.1177	2.65e-06	-0.1178	-1.087e-09		-0.1178	7.739e-07	-0.1177	2.971e-06	-0.1178	1.356e-06	-0.1178	2.467e-09
-0.1128	3.381e-06	-0.1128	4.679e-07	-0.1128	1.918e-06	-0.1128	1.735e-08		-0.1129	1.428e-06	-0.1127	1.141e-06	-0.1127	9.092e-07	-0.1128	2.443e-09		-0.1127	1.789e-06	-0.1128	2.004e-06	-0.1126	3.025e-06	-0.1128	2.457e-10		-0.1129	7.906e-07	-0.1127	3.521e-06	-0.1128	1.387e-06	-0.1128	3.356e-09
-0.1078	3.984e-06	-0.1079	4.75e-07	-0.1078	2.179e-06	-0.1079	1.834e-08		-0.1079	1.653e-06	-0.1078	1.17e-06	-0.1078	9.294e-07	-0.1078	3.553e-09		-0.1078	1.829e-06	-0.1078	2.402e-06	-0.1077	3.42e-06	-0.1078	1.801e-09		-0.1079	8.035e-07	-0.1077	4.119e-06	-0.1078	1.416e-06	-0.1078	4.318e-09
-0.1028	4.639e-06	-0.1028	4.813e-07	-0.1028	2.463e-06	-0.1028	2.031e-08		-0.1029	1.905e-06	-0.1027	1.202e-06	-0.1028	9.514e-07	-0.1028	4.738e-09		-0.1027	1.872e-06	-0.1028	2.855e-06	-0.1026	3.829e-06	-0.1028	3.603e-09		-0.1028	8.115e-07	-0.1027	4.744e-06	-0.1027	1.446e-06	-0.1028	5.528e-09
-0.09781	5.331e-06	-0.09781	4.868e-07	-0.09784	2.766e-06	-0.09784	2.216e-08		-0.09787	2.18e-06	-0.09775	1.237e-06	-0.09775	9.753e-07	-0.09784	5.824e-09		-0.09775	1.914e-06	-0.09781	3.355e-06	-0.09766	4.243e-06	-0.09778	5.281e-09		-0.09784	8.208e-07	-0.09769	5.378e-06	-0.09778	1.475e-06	-0.09781	6.663e-09
-0.09285	6.037e-06	-0.09282	4.915e-07	-0.09279	3.079e-06	-0.09285	2.352e-08		-0.09285	2.478e-06	-0.0927	1.276e-06	-0.09273	9.992e-07	-0.09282	7.132e-09		-0.0927	1.956e-06	-0.09282	3.892e-06	-0.09267	4.653e-06	-0.09276	6.91e-09		-0.09282	8.288e-07	-0.0927	6.003e-06	-0.09276	1.502e-06	-0.09282	7.799e-09
-0.0878	6.737e-06	-0.08783	4.962e-07	-0.08777	3.396e-06	-0.08783	2.574e-08		-0.08786	2.797e-06	-0.08774	1.32e-06	-0.08774	1.023e-06	-0.0878	8.687e-09		-0.08774	1.997e-06	-0.0878	4.45e-06	-0.08765	5.052e-06	-0.0878	8.687e-09		-0.08783	8.356e-07	-0.08768	6.604e-06	-0.08774	1.526e-06	-0.08783	9.255e-09
-0.08281	7.415e-06	-0.08281	5.026e-07	-0.08275	3.713e-06	-0.08281	2.809e-08		-0.08284	3.139e-06	-0.08272	1.369e-06	-0.08272	1.048e-06	-0.08284	1.019e-08		-0.08272	2.037e-06	-0.08278	5.016e-06	-0.08269	5.429e-06	-0.08278	1.039e-08		-0.08281	8.418e-07	-0.08269	7.17e-06	-0.08275	1.55e-06	-0.08284	1.076e-08
-0.07782	8.061e-06	-0.07785	5.106e-07	-0.07776	4.021e-06	-0.07782	2.982e-08		-0.07785	3.506e-06	-0.0777	1.423e-06	-0.07773	1.072e-06	-0.07782	1.18e-08		-0.07773	2.081e-06	-0.07782	5.578e-06	-0.0777	5.779e-06	-0.07779	1.202e-08		-0.07782	8.547e-07	-0.0777	7.697e-06	-0.07776	1.575e-06	-0.07782	1.217e-08
-0.07283	8.669e-06	-0.07283	5.205e-07	-0.07277	4.318e-06	-0.0728	3.191e-08		-0.07287	3.898e-06	-0.07271	1.483e-06	-0.07274	1.094e-06	-0.0728	1.37e-08		-0.07271	2.128e-06	-0.0728	6.124e-06	-0.07268	6.098e-06	-0.0728	1.399e-08		-0.07287	8.695e-07	-0.07271	8.181e-06	-0.07277	1.6e-06	-0.07283	1.382e-08
-0.06785	9.238e-06	-0.06785	5.321e-07	-0.06775	4.606e-06	-0.06785	3.475e-08		-0.06785	4.318e-06	-0.06769	1.55e-06	-0.06778	1.116e-06	-0.06778	1.56e-08		-0.06772	2.18e-06	-0.06778	6.65e-06	-0.06766	6.386e-06	-0.06775	1.627e-08		-0.06785	8.856e-07	-0.06772	8.62e-06	-0.06781	1.627e-06	-0.06781	1.57e-08
-0.06279	9.771e-06	-0.06283	5.457e-07	-0.06273	4.888e-06	-0.06279	3.722e-08		-0.06279	4.764e-06	-0.0627	1.623e-06	-0.06273	1.138e-06	-0.06276	1.752e-08		-0.0627	2.236e-06	-0.06276	7.156e-06	-0.06264	6.644e-06	-0.06276	1.863e-08		-0.06283	9.059e-07	-0.0627	9.012e-06	-0.06276	1.658e-06	-0.06279	1.747e-08
-0.0578	1.027e-05	-0.05777	5.599e-07	-0.05774	5.163e-06	-0.05784	3.994e-08		-0.05784	5.231e-06	-0.05768	1.703e-06	-0.05771	1.16e-06	-0.05777	1.979e-08		-0.05768	2.299e-06	-0.05777	7.642e-06	-0.05765	6.88e-06	-0.05777	2.14e-08		-0.0578	9.257e-07	-0.05765	9.353e-06	-0.05774	1.69e-06	-0.0578	1.945e-08
-0.05282	1.073e-05	-0.05282	5.742e-07	-0.05272	5.438e-06	-0.05282	4.376e-08		-0.05282	5.715e-06	-0.05272	1.792e-06	-0.05275	1.184e-06	-0.05278	2.229e-08		-0.05269	2.365e-06	-0.05275	8.109e-06	-0.05263	7.097e-06	-0.05275	2.461e-08		-0.05282	9.448e-07	-0.05266	9.636e-06	-0.05275	1.721e-06	-0.05278	2.177e-08
-0.0478	1.117e-05	-0.04783	5.902e-07	-0.0478	5.715e-06	-0.0478	4.783e-08		-0.04783	6.204e-06	-0.04776	1.888e-06	-0.04776	1.21e-06	-0.0478	2.481e-08		-0.04773	2.435e-06	-0.04783	8.562e-06	-0.04764	7.304e-06	-0.04776	2.784e-08		-0.04783	9.639e-07	-0.0477	9.858e-06	-0.04776	1.752e-06	-0.04776	2.409e-08
-0.04278	1.157e-05	-0.04281	6.088e-07	-0.04278	5.992e-06	-0.04281	5.178e-08		-0.04284	6.689e-06	-0.04271	1.992e-06	-0.04274	1.238e-06	-0.04278	2.767e-08		-0.04268	2.51e-06	-0.04278	8.998e-06	-0.04265	7.509e-06	-0.04278	3.117e-08		-0.04284	9.855e-07	-0.04268	1.002e-05	-0.04278	1.783e-06	-0.04274	2.641e-08
-0.03779	1.194e-05	-0.03782	6.3e-07	-0.03779	6.266e-06	-0.03782	5.672e-08		-0.03782	7.162e-06	-0.03769	2.102e-06	-0.03772	1.267e-06	-0.03775	3.083e-08		-0.03769	2.59e-06	-0.03779	9.415e-06	-0.03766	7.717e-06	-0.03779	3.48e-08		-0.03785	1.007e-06	-0.03769	1.012e-05	-0.03775	1.812e-06	-0.03772	2.91e-08
-0.0328	1.228e-05	-0.0328	6.566e-07	-0.03273	6.535e-06	-0.0328	6.203e-08		-0.0328	7.614e-06	-0.0327	2.217e-06	-0.0327	1.297e-06	-0.03277	3.394e-08		-0.0327	2.673e-06	-0.03277	9.806e-06	-0.03264	7.929e-06	-0.03277	3.838e-08		-0.03283	1.038e-06	-0.03267	1.018e-05	-0.03277	1.842e-06	-0.0328	3.189e-08
-0.02778	1.26e-05	-0.02781	6.895e-07	-0.02775	6.792e-06	-0.02778	6.672e-08		-0.02784	8.039e-06	-0.02771	2.333e-06	-0.02768	1.327e-06	-0.02775	3.71e-08		-0.02765	2.763e-06	-0.02775	1.017e-05	-0.02765	8.148e-06	-0.02775	4.179e-08		-0.02781	1.073e-06	-0.02762	1.021e-05	-0.02771	1.872e-06	-0.02775	3.46e-08
-0.02279	1.288e-05	-0.02279	7.266e-07	-0.02276	7.031e-06	-0.02279	7.165e-08		-0.02282	8.434e-06	-0.02266	2.447e-06	-0.02269	1.357e-06	-0.02279	4.05e-08		-0.02266	2.859e-06	-0.02276	1.05e-05	-0.02263	8.371e-06	-0.02276	4.537e-08		-0.02279	1.11e-06	-0.02263	1.024e-05	-0.02273	1.904e-06	-0.02276	3.759e-08
-0.01777	1.315e-05	-0.01777	7.677e-07	-0.01777	7.25e-06	-0.01777	7.708e-08		-0.0178	8.797e-06	-0.01767	2.558e-06	-0.01771	1.387e-06	-0.01777	4.379e-08		-0.01764	2.958e-06	-0.01777	1.08e-05	-0.01764	8.594e-06	-0.01777	4.899e-08		-0.01783	1.145e-06	-0.01761	1.027e-05	-0.01774	1.936e-06	-0.01777	4.08e-08
-0.01281	1.339e-05	-0.01278	8.117e-07	-0.01275	7.447e-06	-0.01278	8.19e-08		-0.01281	9.128e-06	-0.01268	2.661e-06	-0.01272	1.419e-06	-0.01272	4.695e-08		-0.01265	3.061e-06	-0.01278	1.106e-05	-0.01262	8.814e-06	-0.01278	5.243e-08		-0.01281	1.181e-06	-0.01262	1.033e-05	-0.01275	1.97e-06	-0.01275	4.381e-08
-0.00779	1.362e-05	-0.00779	8.548e-07	-0.00776	7.621e-06	-0.00776	8.646e-08		-0.00779	9.427e-06	-0.00766	2.756e-06	-0.0077	1.452e-06	-0.00776	5.028e-08		-0.00763	3.166e-06	-0.00776	1.13e-05	-0.00763	9.026e-06	-0.00776	5.591e-08		-0.00779	1.208e-06	-0.00763	1.043e-05	-0.00773	2.003e-06	-0.00773	4.682e-08
-0.00277	1.382e-05	-0.00277	8.967e-07	-0.00277	7.775e-06	-0.00277	9.189e-08		-0.0028	9.695e-06	-0.00271	2.842e-06	-0.00267	1.488e-06	-0.00277	5.361e-08		-0.00267	3.268e-06	-0.00274	1.15e-05	-0.00264	9.228e-06	-0.00277	5.949e-08		-0.0028	1.228e-06	-0.00261	1.055e-05	-0.00274	2.037e-06	-0.00274	5.001e-08
0.00225	1.4e-05	0.00222	9.366e-07	0.00222	7.913e-06	0.00222	9.708e-08		0.00216	9.932e-06	0.00231	2.917e-06	0.00228	1.524e-06	0.00225	5.667e-08		0.00234	3.366e-06	0.00225	1.169e-05	0.00241	9.417e-06	0.00225	6.279e-08		0.00219	1.249e-06	0.00234	1.069e-05	0.00225	2.067e-06	0.00225	5.297e-08
0.00724	1.416e-05	0.00721	9.731e-07	0.00724	8.034e-06	0.00724	1.016e-07		0.00718	1.014e-05	0.00733	2.983e-06	0.00727	1.561e-06	0.00727	5.976e-08		0.00733	3.457e-06	0.00727	1.185e-05	0.0074	9.595e-06	0.00727	6.588e-08		0.00718	1.268e-06	0.00733	1.085e-05	0.00727	2.095e-06	0.00727	5.576e-08
0.01223	1.429e-05	0.0122	1.006e-06	0.01223	8.14e-06	0.0122	1.066e-07		0.0122	1.032e-05	0.01232	3.039e-06	0.01229	1.596e-06	0.01226	6.284e-08		0.01235	3.54e-06	0.01226	1.2e-05	0.01239	9.761e-06	0.01229	6.894e-08		0.01223	1.281e-06	0.01235	1.102e-05	0.01226	2.12e-06	0.01226	5.872e-08
0.01722	1.44e-05	0.01722	1.036e-06	0.01728	8.233e-06	0.01722	1.114e-07		0.01719	1.047e-05	0.01731	3.088e-06	0.01731	1.628e-06	0.01725	6.561e-08		0.01734	3.613e-06	0.01725	1.213e-05	0.01741	9.917e-06	0.01728	7.173e-08		0.01719	1.298e-06	0.01741	1.118e-05	0.01728	2.144e-06	0.01725	6.161e-08
0.02221	1.448e-05	0.02221	1.061e-06	0.02227	8.311e-06	0.02221	1.148e-07		0.02221	1.059e-05	0.0223	3.129e-06	0.0223	1.656e-06	0.02224	6.82e-08		0.02236	3.681e-06	0.02227	1.225e-05	0.02239	1.006e-05	0.02224	7.42e-08		0.02221	1.318e-06	0.02236	1.133e-05	0.02227	2.167e-06	0.02224	6.415e-08
0.0272	1.456e-05	0.0272	1.083e-06	0.02729	8.375e-06	0.02723	1.181e-07		0.02723	1.069e-05	0.02732	3.163e-06	0.02732	1.679e-06	0.02723	7.084e-08		0.02735	3.743e-06	0.02729	1.236e-05	0.02741	1.02e-05	0.02723	7.666e-08		0.02723	1.332e-06	0.02738	1.148e-05	0.02732	2.19e-06	0.02726	6.667e-08
0.03225	1.461e-05	0.03225	1.102e-06	0.03228	8.425e-06	0.03222	1.215e-07		0.03222	1.077e-05	0.03234	3.192e-06	0.03234	1.698e-06	0.03225	7.321e-08		0.03237	3.802e-06	0.03228	1.246e-05	0.03244	1.033e-05	0.03225	7.906e-08		0.03222	1.346e-06	0.0324	1.16e-05	0.03231	2.215e-06	0.03225	6.906e-08
0.03724	1.465e-05	0.03724	1.118e-06	0.0373	8.464e-06	0.03721	1.24e-07		0.03721	1.082e-05	0.03733	3.217e-06	0.0373	1.715e-06	0.03727	7.528e-08		0.03736	3.858e-06	0.03727	1.256e-05	0.03742	1.045e-05	0.03724	8.116e-08		0.03721	1.361e-06	0.03739	1.171e-05	0.03727	2.242e-06	0.03727	7.099e-08
0.04223	1.467e-05	0.04226	1.13e-06	0.04232	8.49e-06	0.04226	1.262e-07		0.0422	1.085e-05	0.04235	3.239e-06	0.04232	1.731e-06	0.04229	7.736e-08		0.04235	3.915e-06	0.04229	1.265e-05	0.04241	1.055e-05	0.04229	8.321e-08		0.04226	1.376e-06	0.04241	1.181e-05	0.04232	2.269e-06	0.04229	7.267e-08
0.04725	1.468e-05	0.04725	1.14e-06	0.04728	8.505e-06	0.04725	1.293e-07		0.04722	1.086e-05	0.04731	3.257e-06	0.04728	1.749e-06	0.04728	7.926e-08		0.04737	3.969e-06	0.04728	1.274e-05	0.0474	1.063e-05	0.04728	8.523e-08		0.04719	1.385e-06	0.0474	1.189e-05	0.04731	2.296e-06	0.04728	7.439e-08
0.05227	1.466e-05	0.05221	1.148e-06	0.05227	8.512e-06	0.05224	1.321e-07		0.05221	1.084e-05	0.05233	3.274e-06	0.05227	1.769e-06	0.05227	8.076e-08		0.05236	4.021e-06	0.05227	1.283e-05	0.05242	1.071e-05	0.05224	8.691e-08		0.05224	1.397e-06	0.05239	1.196e-05	0.05233	2.323e-06	0.05224	7.585e-08
0.05726	1.461e-05	0.05723	1.156e-06	0.05726	8.508e-06	0.05723	1.341e-07		0.05723	1.08e-05	0.05738	3.289e-06	0.05732	1.789e-06	0.05726	8.222e-08		0.05738	4.07e-06	0.05732	1.291e-05	0.05741	1.077e-05	0.05729	8.829e-08		0.05726	1.408e-06	0.05738	1.201e-05	0.05729	2.348e-06	0.05729	7.711e-08
0.06225	1.454e-05	0.06222	1.163e-06	0.06228	8.489e-06	0.06225	1.364e-07		0.06222	1.073e-05	0.06237	3.303e-06	0.06234	1.809e-06	0.06231	8.365e-08		0.06237	4.116e-06	0.06228	1.297e-05	0.06243	1.081e-05	0.06228	8.96e-08		0.06225	1.419e-06	0.06237	1.204e-05	0.06231	2.37e-06	0.06225	7.852e-08
0.06727	1.445e-05	0.06724	1.172e-06	0.06733	8.457e-06	0.06727	1.385e-07		0.06724	1.063e-05	0.06736	3.313e-06	0.06733	1.828e-06	0.0673	8.471e-08		0.06736	4.157e-06	0.0673	1.302e-05	0.06739	1.085e-05	0.06733	9.056e-08		0.06727	1.43e-06	0.06742	1.206e-05	0.06733	2.392e-06	0.06727	7.987e-08
0.07226	1.432e-05	0.07226	1.183e-06	0.07232	8.407e-06	0.07229	1.393e-07		0.07223	1.05e-05	0.07238	3.321e-06	0.07232	1.846e-06	0.07229	8.558e-08		0.07241	4.196e-06	0.07232	1.304e-05	0.07244	1.087e-05	0.07232	9.115e-08		0.07229	1.445e-06	0.07241	1.206e-05	0.07232	2.413e-06	0.07229	8.091e-08
0.07728	1.417e-05	0.07728	1.196e-06	0.07731	8.336e-06	0.07728	1.398e-07		0.07725	1.035e-05	0.0774	3.324e-06	0.07734	1.863e-06	0.07728	8.649e-08		0.0774	4.235e-06	0.07734	1.305e-05	0.0774	1.088e-05	0.07731	9.172e-08		0.07728	1.461e-06	0.0774	1.203e-05	0.07737	2.434e-06	0.07728	8.197e-08
0.08227	1.4e-05	0.08227	1.212e-06	0.0823	8.245e-06	0.08227	1.406e-07		0.08223	1.018e-05	0.08236	3.323e-06	0.08233	1.879e-06	0.0823	8.711e-08		0.08239	4.275e-06	0.08233	1.303e-05	0.08242	1.087e-05	0.0823	9.224e-08		0.0823	1.477e-06	0.08242	1.198e-05	0.08236	2.456e-06	0.08227	8.303e-08
0.08729	1.38e-05	0.08725	1.229e-06	0.08729	8.139e-06	0.08725	1.408e-07		0.08725	9.98e-06	0.08735	3.318e-06	0.08735	1.895e-06	0.08729	8.745e-08		0.08738	4.313e-06	0.08735	1.299e-05	0.08747	1.085e-05	0.08729	9.249e-08		0.08729	1.495e-06	0.08741	1.19e-05	0.08735	2.479e-06	0.08729	8.377e-08
0.09227	1.358e-05	0.09224	1.248e-06	0.09224	8.015e-06	0.09227	1.405e-07		0.09224	9.76e-06	0.0924	3.309e-06	0.09231	1.913e-06	0.09231	8.79e-08		0.0924	4.352e-06	0.09234	1.293e-05	0.09246	1.08e-05	0.09227	9.273e-08		0.09224	1.514e-06	0.09243	1.179e-05	0.09231	2.502e-06	0.09227	8.442e-08
0.09726	1.334e-05	0.09733	1.267e-06	0.09733	7.88e-06	0.09733	1.41e-07		0.09726	9.523e-06	0.09739	3.297e-06	0.09736	1.932e-06	0.0973	8.832e-08		0.09742	4.391e-06	0.09736	1.284e-05	0.09748	1.073e-05	0.0973	9.303e-08		0.0973	1.529e-06	0.09739	1.166e-05	0.09736	2.523e-06	0.0973	8.518e-08
0.1023	1.309e-05	0.1023	1.287e-06	0.1023	7.737e-06	0.1023	1.411e-07		0.1023	9.268e-06	0.1024	3.282e-06	0.1023	1.953e-06	0.1023	8.846e-08		0.1024	4.426e-06	0.1023	1.273e-05	0.1025	1.063e-05	0.1023	9.303e-08		0.1023	1.544e-06	0.1024	1.151e-05	0.1024	2.542e-06	0.1023	8.575e-08
0.1073	1.282e-05	0.1073	1.306e-06	0.1073	7.587e-06	0.1073	1.404e-07		0.1072	8.999e-06	0.1074	3.265e-06	0.1074	1.975e-06	0.1073	8.869e-08		0.1074	4.457e-06	0.1073	1.259e-05	0.1075	1.052e-05	0.1073	9.283e-08		0.1073	1.563e-06	0.1074	1.133e-05	0.1074	2.557e-06	0.1073	8.612e-08
0.1123	1.254e-05	0.1123	1.327e-06	0.1123	7.433e-06	0.1123	1.4e-07		0.1122	8.723e-06	0.1124	3.246e-06	0.1124	1.996e-06	0.1123	8.896e-08		0.1124	4.488e-06	0.1123	1.242e-05	0.1124	1.039e-05	0.1123	9.271e-08		0.1123	1.581e-06	0.1124	1.113e-05	0.1124	2.566e-06	0.1123	8.659e-08
0.1173	1.225e-05	0.1173	1.349e-06	0.1173	7.279e-06	0.1173	1.397e-07		0.1172	8.444e-06	0.1174	3.226e-06	0.1174	2.018e-06	0.1173	8.898e-08		0.1174	4.517e-06	0.1173	1.222e-05	0.1175	1.024e-05	0.1173	9.241e-08		0.1173	1.596e-06	0.1174	1.09e-05	0.1174	2.572e-06	0.1173	8.693e-08
0.1223	1.195e-05	0.1223	1.373e-06	0.1224	7.126e-06	0.1223	1.383e-07		0.1222	8.169e-06	0.1224	3.205e-06	0.1224	2.038e-06	0.1223	8.888e-08		0.1224	4.545e-06	0.1223	1.199e-05	0.1224	1.008e-05	0.1223	9.189e-08		0.1223	1.62e-06	0.1224	1.066e-05	0.1224	2.575e-06	0.1223	8.698e-08
0.1273	1.166e-05	0.1273	1.398e-06	0.1274	6.975e-06	0.1273	1.373e-07		0.1273	7.903e-06	0.1274	3.184e-06	0.1274	2.055e-06	0.1274	8.893e-08		0.1274	4.575e-06	0.1273	1.174e-05	0.1274	9.905e-06	0.1273	9.15e-08		0.1273	1.646e-06	0.1274	1.04e-05	0.1274	2.576e-06	0.1273	8.706e-08
0.1323	1.138e-05	0.1323	1.426e-06	0.1323	6.829e-06	0.1323	1.371e-07		0.1323	7.652e-06	0.1324	3.162e-06	0.1324	2.071e-06	0.1323	8.881e-08		0.1324	4.611e-06	0.1323	1.146e-05	0.1325	9.724e-06	0.1323	9.11e-08		0.1323	1.671e-06	0.1324	1.013e-05	0.1324	2.577e-06	0.1323	8.716e-08
0.1373	1.11e-05	0.1373	1.454e-06	0.1373	6.692e-06	0.1373	1.363e-07		0.1372	7.417e-06	0.1374	3.141e-06	0.1374	2.085e-06	0.1374	8.851e-08		0.1374	4.647e-06	0.1374	1.117e-05	0.1375	9.534e-06	0.1373	9.046e-08		0.1373	1.698e-06	0.1375	9.839e-06	0.1374	2.578e-06	0.1373	8.698e-08
0.1423	1.084e-05	0.1423	1.482e-06	0.1423	6.56e-06	0.1423	1.356e-07		0.1423	7.201e-06	0.1424	3.12e-06	0.1424	2.1e-06	0.1423	8.832e-08		0.1424	4.687e-06	0.1423	1.087e-05	0.1425	9.338e-06	0.1423	8.987e-08		0.1423	1.732e-06	0.1424	9.55e-06	0.1423	2.579e-06	0.1423	8.674e-08
0.1473	1.059e-05	0.1473	1.51e-06	0.1473	6.439e-06	0.1473	1.36e-07		0.1473	7.004e-06	0.1474	3.1e-06	0.1473	2.114e-06	0.1473	8.809e-08		0.1474	4.728e-06	0.1474	1.057e-05	0.1475	9.136e-06	0.1473	8.943e-08		0.1473	1.758e-06	0.1474	9.26e-06	0.1473	2.578e-06	0.1473	8.659e-08
0.1523	1.036e-05	0.1523	1.537e-06	0.1523	6.328e-06	0.1523	1.361e-07		0.1522	6.824e-06	0.1524	3.082e-06	0.1524	2.13e-06	0.1523	8.762e-08		0.1524	4.77e-06	0.1523	1.027e-05	0.1525	8.933e-06	0.1523	8.883e-08		0.1523	1.785e-06	0.1525	8.979e-06	0.1524	2.576e-06	0.1523	8.624e-08
0.1573	1.013e-05	0.1573	1.564e-06	0.1573	6.227e-06	0.1573	1.357e-07		0.1573	6.661e-06	0.1574	3.066e-06	0.1574	2.147e-06	0.1573	8.725e-08		0.1574	4.809e-06	0.1573	9.976e-06	0.1574	8.733e-06	0.1573	8.822e-08		0.1573	1.811e-06	0.1574	8.71e-06	0.1574	2.57e-06	0.1573	8.575e-08
0.1623	9.92e-06	0.1623	1.593e-06	0.1623	6.133e-06	0.1623	1.362e-07		0.1623	6.513e-06	0.1624	3.051e-06	0.1624	2.164e-06	0.1623	8.701e-08		0.1624	4.849e-06	0.1623	9.696e-06	0.1625	8.538e-06	0.1623	8.78e-08		0.1623	1.844e-06	0.1625	8.46e-06	0.1624	2.562e-06	0.1623	8.543e-08
0.1673	9.719e-06	0.1673	1.623e-06	0.1674	6.049e-06	0.1673	1.371e-07		0.1673	6.381e-06	0.1674	3.039e-06	0.1674	2.18e-06	0.1673	8.661e-08		0.1674	4.887e-06	0.1674	9.432e-06	0.1675	8.35e-06	0.1673	8.73e-08		0.1673	1.874e-06	0.1675	8.228e-06	0.1674	2.553e-06	0.1673	8.511e-08
0.1723	9.529e-06	0.1723	1.656e-06	0.1723	5.97e-06	0.1724	1.371e-07		0.1723	6.262e-06	0.1724	3.028e-06	0.1724	2.196e-06	0.1723	8.622e-08		0.1724	4.927e-06	0.1724	9.185e-06	0.1725	8.173e-06	0.1723	8.666e-08		0.1723	1.915e-06	0.1724	8.018e-06	0.1724	2.544e-06	0.1723	8.461e-08
0.1773	9.35e-06	0.1773	1.69e-06	0.1774	5.898e-06	0.1773	1.373e-07		0.1773	6.157e-06	0.1774	3.018e-06	0.1774	2.21e-06	0.1773	8.597e-08		0.1774	4.971e-06	0.1774	8.956e-06	0.1775	8.007e-06	0.1773	8.619e-08		0.1773	1.956e-06	0.1775	7.828e-06	0.1774	2.535e-06	0.1773	8.422e-08
0.1823	9.183e-06	0.1823	1.726e-06	0.1824	5.832e-06	0.1823	1.383e-07		0.1823	6.066e-06	0.1824	3.009e-06	0.1824	2.224e-06	0.1823	8.553e-08		0.1824	5.017e-06	0.1824	8.747e-06	0.1825	7.851e-06	0.1823	8.58e-08		0.1823	2.003e-06	0.1825	7.657e-06	0.1823	2.53e-06	0.1824	8.385e-08
0.1873	9.028e-06	0.1873	1.764e-06	0.1874	5.771e-06	0.1873	1.385e-07		0.1873	5.989e-06	0.1874	3.001e-06	0.1874	2.237e-06	0.1873	8.488e-08		0.1874	5.066e-06	0.1873	8.557e-06	0.1875	7.706e-06	0.1873	8.53e-08		0.1873	2.047e-06	0.1874	7.504e-06	0.1873	2.527e-06	0.1873	8.321e-08
0.1923	8.885e-06	0.1923	1.802e-06	0.1924	5.714e-06	0.1924	1.387e-07		0.1923	5.926e-06	0.1925	2.993e-06	0.1924	2.25e-06	0.1924	8.437e-08		0.1925	5.119e-06	0.1924	8.388e-06	0.1925	7.573e-06	0.1923	8.498e-08		0.1923	2.097e-06	0.1925	7.373e-06	0.1924	2.524e-06	0.1923	8.251e-08
0.1973	8.752e-06	0.1973	1.841e-06	0.1974	5.664e-06	0.1974	1.398e-07		0.1973	5.877e-06	0.1975	2.988e-06	0.1974	2.265e-06	0.1974	8.38e-08		0.1975	5.171e-06	0.1974	8.238e-06	0.1975	7.451e-06	0.1974	8.488e-08		0.1973	2.138e-06	0.1975	7.259e-06	0.1974	2.522e-06	0.1974	8.197e-08
0.2023	8.629e-06	0.2023	1.881e-06	0.2024	5.62e-06	0.2023	1.41e-07		0.2023	5.838e-06	0.2025	2.984e-06	0.2024	2.281e-06	0.2024	8.308e-08		0.2025	5.222e-06	0.2024	8.106e-06	0.2025	7.34e-06	0.2023	8.466e-08		0.2023	2.186e-06	0.2025	7.165e-06	0.2024	2.519e-06	0.2024	8.131e-08
0.2073	8.514e-06	0.2073	1.923e-06	0.2074	5.582e-06	0.2073	1.416e-07		0.2073	5.811e-06	0.2074	2.984e-06	0.2074	2.297e-06	0.2074	8.256e-08		0.2075	5.273e-06	0.2074	7.99e-06	0.2075	7.241e-06	0.2074	8.446e-08		0.2073	2.232e-06	0.2075	7.088e-06	0.2074	2.515e-06	0.2074	8.064e-08
0.2123	8.406e-06	0.2123	1.966e-06	0.2124	5.55e-06	0.2124	1.431e-07		0.2123	5.792e-06	0.2125	2.985e-06	0.2124	2.314e-06	0.2124	8.227e-08		0.2125	5.325e-06	0.2124	7.889e-06	0.2125	7.154e-06	0.2124	8.446e-08		0.2123	2.284e-06	0.2125	7.026e-06	0.2124	2.509e-06	0.2124	8.029e-08
0.2173	8.305e-06	0.2173	2.013e-06	0.2174	5.523e-06	0.2173	1.448e-07		0.2173	5.78e-06	0.2174	2.989e-06	0.2174	2.331e-06	0.2174	8.187e-08		0.2175	5.376e-06	0.2174	7.799e-06	0.2175	7.079e-06	0.2173	8.437e-08		0.2173	2.338e-06	0.2175	6.975e-06	0.2174	2.503e-06	0.2173	8.002e-08
0.2223	8.208e-06	0.2223	2.062e-06	0.2224	5.499e-06	0.2224	1.458e-07		0.2223	5.774e-06	0.2224	2.996e-06	0.2224	2.347e-06	0.2224	8.16e-08		0.2225	5.431e-06	0.2224	7.719e-06	0.2226	7.016e-06	0.2224	8.414e-08		0.2223	2.398e-06	0.2225	6.935e-06	0.2224	2.497e-06	0.2224	7.965e-08
0.2274	8.117e-06	0.2273	2.115e-06	0.2274	5.475e-06	0.2274	1.469e-07		0.2273	5.775e-06	0.2274	3.004e-06	0.2274	2.36e-06	0.2274	8.16e-08		0.2275	5.488e-06	0.2274	7.647e-06	0.2275	6.963e-06	0.2274	8.417e-08		0.2273	2.458e-06	0.2275	6.9e-06	0.2274	2.492e-06	0.2274	7.95e-08
0.2323	8.034e-06	0.2323	2.17e-06	0.2324	5.453e-06	0.2324	1.488e-07		0.2323	5.783e-06	0.2324	3.013e-06	0.2324	2.373e-06	0.2324	8.155e-08		0.2325	5.549e-06	0.2324	7.585e-06	0.2325	6.92e-06	0.2323	8.427e-08		0.2323	2.52e-06	0.2325	6.87e-06	0.2324	2.489e-06	0.2323	7.943e-08
0.2374	7.958e-06	0.2373	2.228e-06	0.2374	5.433e-06	0.2373	1.5e-07		0.2373	5.796e-06	0.2375	3.024e-06	0.2375	2.386e-06	0.2374	8.143e-08		0.2375	5.612e-06	0.2374	7.529e-06	0.2376	6.885e-06	0.2374	8.427e-08		0.2374	2.582e-06	0.2376	6.847e-06	0.2374	2.491e-06	0.2374	7.911e-08
0.2423	7.889e-06	0.2423	2.287e-06	0.2424	5.416e-06	0.2424	1.511e-07		0.2424	5.816e-06	0.2424	3.036e-06	0.2424	2.4e-06	0.2424	8.153e-08		0.2425	5.677e-06	0.2424	7.482e-06	0.2425	6.855e-06	0.2424	8.449e-08		0.2423	2.647e-06	0.2425	6.829e-06	0.2424	2.494e-06	0.2424	7.879e-08
0.2473	7.827e-06	0.2473	2.347e-06	0.2474	5.403e-06	0.2474	1.532e-07		0.2474	5.842e-06	0.2475	3.05e-06	0.2474	2.416e-06	0.2474	8.165e-08		0.2475	5.744e-06	0.2474	7.442e-06	0.2475	6.83e-06	0.2474	8.498e-08		0.2473	2.712e-06	0.2475	6.816e-06	0.2474	2.5e-06	0.2474	7.861e-08
0.2523	7.772e-06	0.2523	2.408e-06	0.2524	5.396e-06	0.2524	1.553e-07		0.2524	5.872e-06	0.2525	3.065e-06	0.2524	2.436e-06	0.2524	8.163e-08		0.2525	5.811e-06	0.2524	7.41e-06	0.2526	6.81e-06	0.2524	8.54e-08		0.2523	2.778e-06	0.2525	6.811e-06	0.2524	2.507e-06	0.2524	7.824e-08
0.2573	7.72e-06	0.2574	2.47e-06	0.2574	5.392e-06	0.2574	1.571e-07		0.2574	5.904e-06	0.2575	3.082e-06	0.2574	2.457e-06	0.2574	8.177e-08		0.2575	5.876e-06	0.2574	7.382e-06	0.2575	6.795e-06	0.2574	8.592e-08		0.2573	2.847e-06	0.2575	6.812e-06	0.2574	2.513e-06	0.2574	7.782e-08
0.2623	7.672e-06	0.2624	2.533e-06	0.2624	5.392e-06	0.2624	1.596e-07		0.2624	5.938e-06	0.2625	3.1e-06	0.2624	2.48e-06	0.2624	8.212e-08		0.2625	5.941e-06	0.2624	7.358e-06	0.2625	6.784e-06	0.2624	8.671e-08		0.2623	2.917e-06	0.2625	6.817e-06	0.2624	2.517e-06	0.2624	7.765e-08
0.2674	7.628e-06	0.2674	2.599e-06	0.2674	5.396e-06	0.2674	1.625e-07		0.2674	5.974e-06	0.2675	3.121e-06	0.2675	2.503e-06	0.2674	8.239e-08		0.2675	6.007e-06	0.2674	7.339e-06	0.2675	6.779e-06	0.2674	8.745e-08		0.2674	2.99e-06	0.2675	6.829e-06	0.2674	2.522e-06	0.2674	7.75e-08
0.2723	7.585e-06	0.2724	2.667e-06	0.2724	5.399e-06	0.2724	1.645e-07		0.2723	6.011e-06	0.2725	3.142e-06	0.2724	2.526e-06	0.2724	8.274e-08		0.2725	6.073e-06	0.2724	7.322e-06	0.2726	6.781e-06	0.2724	8.804e-08		0.2723	3.066e-06	0.2725	6.845e-06	0.2724	2.526e-06	0.2724	7.728e-08
0.2773	7.546e-06	0.2773	2.738e-06	0.2774	5.402e-06	0.2774	1.666e-07		0.2773	6.053e-06	0.2775	3.165e-06	0.2774	2.548e-06	0.2774	8.333e-08		0.2775	6.142e-06	0.2774	7.307e-06	0.2776	6.787e-06	0.2774	8.881e-08		0.2773	3.147e-06	0.2775	6.864e-06	0.2774	2.533e-06	0.2774	7.736e-08
0.2823	7.511e-06	0.2823	2.812e-06	0.2824	5.408e-06	0.2824	1.69e-07		0.2823	6.098e-06	0.2825	3.188e-06	0.2824	2.57e-06	0.2824	8.382e-08		0.2825	6.215e-06	0.2824	7.296e-06	0.2825	6.798e-06	0.2824	8.957e-08		0.2823	3.23e-06	0.2825	6.886e-06	0.2824	2.542e-06	0.2824	7.765e-08
0.2874	7.481e-06	0.2874	2.888e-06	0.2874	5.414e-06	0.2874	1.708e-07		0.2874	6.147e-06	0.2875	3.212e-06	0.2874	2.593e-06	0.2874	8.422e-08		0.2875	6.289e-06	0.2874	7.288e-06	0.2876	6.815e-06	0.2874	9.017e-08		0.2874	3.321e-06	0.2876	6.911e-06	0.2874	2.556e-06	0.2874	7.79e-08
0.2924	7.455e-06	0.2924	2.964e-06	0.2924	5.421e-06	0.2924	1.724e-07		0.2924	6.2e-06	0.2925	3.237e-06	0.2924	2.617e-06	0.2924	8.481e-08		0.2925	6.367e-06	0.2924	7.283e-06	0.2926	6.835e-06	0.2924	9.091e-08		0.2924	3.409e-06	0.2925	6.939e-06	0.2924	2.572e-06	0.2924	7.834e-08
0.2974	7.436e-06	0.2974	3.042e-06	0.2974	5.434e-06	0.2974	1.748e-07		0.2974	6.258e-06	0.2975	3.264e-06	0.2975	2.644e-06	0.2974	8.548e-08		0.2975	6.446e-06	0.2975	7.283e-06	0.2975	6.857e-06	0.2974	9.192e-08		0.2974	3.499e-06	0.2976	6.971e-06	0.2974	2.589e-06	0.2974	7.908e-08
0.3024	7.421e-06	0.3024	3.12e-06	0.3024	5.449e-06	0.3024	1.772e-07		0.3023	6.318e-06	0.3025	3.294e-06	0.3024	2.672e-06	0.3024	8.602e-08		0.3025	6.525e-06	0.3024	7.288e-06	0.3026	6.884e-06	0.3024	9.286e-08		0.3023	3.59e-06	0.3026	7.007e-06	0.3024	2.606e-06	0.3024	7.977e-08
0.3073	7.409e-06	0.3074	3.201e-06	0.3074	5.468e-06	0.3074	1.791e-07		0.3074	6.381e-06	0.3075	3.326e-06	0.3075	2.703e-06	0.3074	8.681e-08		0.3075	6.603e-06	0.3074	7.296e-06	0.3076	6.914e-06	0.3074	9.387e-08		0.3073	3.685e-06	0.3076	7.048e-06	0.3074	2.623e-06	0.3074	8.042e-08
0.3124	7.401e-06	0.3124	3.283e-06	0.3124	5.491e-06	0.3124	1.817e-07		0.3124	6.444e-06	0.3125	3.361e-06	0.3125	2.734e-06	0.3124	8.777e-08		0.3125	6.683e-06	0.3125	7.308e-06	0.3126	6.948e-06	0.3124	9.513e-08		0.3124	3.78e-06	0.3126	7.094e-06	0.3125	2.638e-06	0.3124	8.128e-08
0.3174	7.394e-06	0.3174	3.37e-06	0.3174	5.516e-06	0.3174	1.846e-07		0.3174	6.51e-06	0.3175	3.398e-06	0.3175	2.767e-06	0.3174	8.854e-08		0.3175	6.76e-06	0.3174	7.323e-06	0.3176	6.986e-06	0.3174	9.631e-08		0.3174	3.881e-06	0.3176	7.143e-06	0.3174	2.653e-06	0.3174	8.207e-08
0.3224	7.39e-06	0.3224	3.462e-06	0.3224	5.541e-06	0.3224	1.867e-07		0.3224	6.577e-06	0.3226	3.437e-06	0.3225	2.799e-06	0.3225	8.925e-08		0.3225	6.839e-06	0.3224	7.339e-06	0.3226	7.031e-06	0.3224	9.73e-08		0.3224	3.989e-06	0.3226	7.197e-06	0.3225	2.669e-06	0.3224	8.261e-08
0.3274	7.388e-06	0.3274	3.558e-06	0.3275	5.567e-06	0.3274	1.891e-07		0.3274	6.648e-06	0.3276	3.478e-06	0.3275	2.831e-06	0.3275	9.014e-08		0.3275	6.922e-06	0.3274	7.356e-06	0.3276	7.081e-06	0.3275	9.846e-08		0.3274	4.1e-06	0.3276	7.254e-06	0.3275	2.686e-06	0.3275	8.323e-08
0.3324	7.39e-06	0.3324	3.66e-06	0.3324	5.594e-06	0.3324	1.922e-07		0.3324	6.724e-06	0.3325	3.519e-06	0.3325	2.863e-06	0.3324	9.086e-08		0.3325	7.007e-06	0.3324	7.377e-06	0.3326	7.135e-06	0.3324	9.967e-08		0.3324	4.215e-06	0.3326	7.314e-06	0.3325	2.706e-06	0.3324	8.395e-08
0.3374	7.396e-06	0.3375	3.765e-06	0.3374	5.62e-06	0.3374	1.949e-07		0.3374	6.806e-06	0.3376	3.562e-06	0.3375	2.896e-06	0.3374	9.152e-08		0.3375	7.093e-06	0.3374	7.4e-06	0.3376	7.195e-06	0.3374	1.007e-07		0.3374	4.335e-06	0.3376	7.375e-06	0.3375	2.73e-06	0.3374	8.446e-08
0.3424	7.408e-06	0.3424	3.872e-06	0.3424	5.648e-06	0.3424	1.977e-07		0.3424	6.892e-06	0.3425	3.605e-06	0.3425	2.93e-06	0.3424	9.254e-08		0.3425	7.186e-06	0.3424	7.426e-06	0.3426	7.258e-06	0.3424	1.019e-07		0.3424	4.458e-06	0.3426	7.439e-06	0.3425	2.756e-06	0.3424	8.511e-08
0.3474	7.424e-06	0.3474	3.98e-06	0.3474	5.679e-06	0.3474	2.014e-07		0.3474	6.983e-06	0.3475	3.65e-06	0.3475	2.967e-06	0.3474	9.367e-08		0.3476	7.279e-06	0.3474	7.456e-06	0.3476	7.322e-06	0.3474	1.034e-07		0.3474	4.576e-06	0.3476	7.505e-06	0.3475	2.783e-06	0.3474	8.609e-08
0.3524	7.444e-06	0.3525	4.09e-06	0.3524	5.714e-06	0.3525	2.047e-07		0.3524	7.075e-06	0.3526	3.696e-06	0.3525	3.007e-06	0.3525	9.471e-08		0.3525	7.372e-06	0.3525	7.491e-06	0.3526	7.385e-06	0.3524	1.048e-07		0.3525	4.698e-06	0.3526	7.575e-06	0.3525	2.811e-06	0.3525	8.711e-08
0.3574	7.467e-06	0.3574	4.2e-06	0.3574	5.752e-06	0.3574	2.075e-07		0.3574	7.169e-06	0.3575	3.746e-06	0.3575	3.049e-06	0.3575	9.594e-08		0.3575	7.466e-06	0.3575	7.526e-06	0.3577	7.451e-06	0.3575	1.062e-07		0.3574	4.822e-06	0.3576	7.65e-06	0.3575	2.841e-06	0.3575	8.812e-08
0.3624	7.493e-06	0.3624	4.311e-06	0.3625	5.793e-06	0.3625	2.11e-07		0.3624	7.263e-06	0.3625	3.799e-06	0.3625	3.093e-06	0.3625	9.728e-08		0.3626	7.562e-06	0.3625	7.563e-06	0.3627	7.517e-06	0.3625	1.079e-07		0.3624	4.944e-06	0.3626	7.729e-06	0.3625	2.87e-06	0.3625	8.948e-08
0.3674	7.52e-06	0.3674	4.426e-06	0.3675	5.838e-06	0.3674	2.146e-07		0.3674	7.357e-06	0.3676	3.855e-06	0.3675	3.138e-06	0.3675	9.839e-08		0.3676	7.656e-06	0.3675	7.602e-06	0.3676	7.586e-06	0.3674	1.095e-07		0.3674	5.072e-06	0.3676	7.811e-06	0.3675	2.902e-06	0.3675	9.086e-08
0.3724	7.549e-06	0.3724	4.544e-06	0.3725	5.882e-06	0.3725	2.173e-07		0.3724	7.452e-06	0.3725	3.914e-06	0.3725	3.184e-06	0.3725	9.955e-08		0.3725	7.753e-06	0.3725	7.641e-06	0.3726	7.66e-06	0.3724	1.11e-07		0.3724	5.209e-06	0.3726	7.897e-06	0.3725	2.935e-06	0.3724	9.207e-08
0.3774	7.58e-06	0.3775	4.662e-06	0.3775	5.927e-06	0.3775	2.205e-07		0.3774	7.55e-06	0.3776	3.975e-06	0.3775	3.229e-06	0.3775	1.01e-07		0.3776	7.855e-06	0.3775	7.679e-06	0.3776	7.738e-06	0.3775	1.127e-07		0.3774	5.348e-06	0.3777	7.985e-06	0.3775	2.97e-06	0.3775	9.34e-08
0.3824	7.617e-06	0.3825	4.783e-06	0.3825	5.973e-06	0.3825	2.243e-07		0.3825	7.65e-06	0.3825	4.039e-06	0.3825	3.276e-06	0.3825	1.024e-07		0.3826	7.962e-06	0.3825	7.72e-06	0.3826	7.82e-06	0.3824	1.145e-07		0.3824	5.49e-06	0.3826	8.074e-06	0.3825	3.01e-06	0.3825	9.486e-08
0.3874	7.659e-06	0.3875	4.906e-06	0.3875	6.021e-06	0.3874	2.277e-07		0.3874	7.755e-06	0.3875	4.104e-06	0.3875	3.324e-06	0.3875	1.039e-07		0.3876	8.072e-06	0.3875	7.763e-06	0.3877	7.906e-06	0.3874	1.163e-07		0.3874	5.638e-06	0.3876	8.165e-06	0.3875	3.055e-06	0.3874	9.609e-08
0.3924	7.707e-06	0.3925	5.028e-06	0.3925	6.071e-06	0.3924	2.31e-07		0.3925	7.865e-06	0.3926	4.172e-06	0.3925	3.375e-06	0.3925	1.057e-07		0.3926	8.188e-06	0.3925	7.808e-06	0.3927	7.995e-06	0.3925	1.183e-07		0.3924	5.785e-06	0.3927	8.259e-06	0.3925	3.102e-06	0.3925	9.742e-08
0.3975	7.761e-06	0.3975	5.151e-06	0.3975	6.128e-06	0.3975	2.354e-07		0.3974	7.98e-06	0.3975	4.243e-06	0.3975	3.43e-06	0.3975	1.077e-07		0.3976	8.307e-06	0.3975	7.856e-06	0.3976	8.083e-06	0.3975	1.206e-07		0.3975	5.937e-06	0.3976	8.354e-06	0.3975	3.153e-06	0.3975	9.903e-08
0.4025	7.822e-06	0.4025	5.276e-06	0.4025	6.19e-06	0.4024	2.399e-07		0.4024	8.099e-06	0.4025	4.316e-06	0.4025	3.49e-06	0.4025	1.096e-07		0.4026	8.428e-06	0.4025	7.909e-06	0.4027	8.175e-06	0.4024	1.23e-07		0.4024	6.092e-06	0.4026	8.455e-06	0.4025	3.209e-06	0.4025	1.007e-07
0.4074	7.885e-06	0.4075	5.404e-06	0.4075	6.258e-06	0.4074	2.441e-07		0.4074	8.222e-06	0.4075	4.394e-06	0.4075	3.553e-06	0.4075	1.117e-07		0.4076	8.55e-06	0.4075	7.964e-06	0.4077	8.27e-06	0.4075	1.256e-07		0.4074	6.246e-06	0.4076	8.562e-06	0.4075	3.266e-06	0.4075	1.024e-07
0.4125	7.952e-06	0.4125	5.534e-06	0.4125	6.333e-06	0.4125	2.491e-07		0.4125	8.347e-06	0.4125	4.476e-06	0.4125	3.62e-06	0.4125	1.142e-07		0.4126	8.677e-06	0.4125	8.021e-06	0.4127	8.368e-06	0.4125	1.285e-07		0.4125	6.403e-06	0.4127	8.675e-06	0.4125	3.324e-06	0.4125	1.045e-07
0.4174	8.022e-06	0.4174	5.668e-06	0.4175	6.413e-06	0.4175	2.546e-07		0.4175	8.476e-06	0.4176	4.563e-06	0.4176	3.69e-06	0.4175	1.168e-07		0.4176	8.804e-06	0.4175	8.082e-06	0.4177	8.473e-06	0.4175	1.314e-07		0.4174	6.571e-06	0.4176	8.793e-06	0.4175	3.387e-06	0.4175	1.068e-07
0.4225	8.097e-06	0.4225	5.807e-06	0.4225	6.499e-06	0.4225	2.592e-07		0.4225	8.609e-06	0.4226	4.654e-06	0.4226	3.762e-06	0.4225	1.195e-07		0.4226	8.936e-06	0.4225	8.146e-06	0.4227	8.587e-06	0.4225	1.343e-07		0.4224	6.741e-06	0.4226	8.92e-06	0.4225	3.454e-06	0.4225	1.091e-07
0.4275	8.177e-06	0.4275	5.95e-06	0.4275	6.588e-06	0.4275	2.643e-07		0.4275	8.746e-06	0.4276	4.75e-06	0.4276	3.836e-06	0.4275	1.227e-07		0.4276	9.076e-06	0.4275	8.212e-06	0.4277	8.708e-06	0.4275	1.374e-07		0.4275	6.917e-06	0.4276	9.049e-06	0.4275	3.526e-06	0.4275	1.117e-07
0.4325	8.264e-06	0.4325	6.097e-06	0.4325	6.682e-06	0.4325	2.702e-07		0.4324	8.89e-06	0.4326	4.849e-06	0.4326	3.914e-06	0.4325	1.26e-07		0.4326	9.223e-06	0.4325	8.283e-06	0.4327	8.834e-06	0.4325	1.407e-07		0.4324	7.098e-06	0.4327	9.183e-06	0.4325	3.604e-06	0.4325	1.145e-07
0.4375	8.36e-06	0.4375	6.248e-06	0.4375	6.782e-06	0.4375	2.758e-07		0.4374	9.041e-06	0.4376	4.953e-06	0.4376	3.996e-06	0.4375	1.293e-07		0.4376	9.377e-06	0.4375	8.36e-06	0.4377	8.967e-06	0.4375	1.441e-07		0.4375	7.283e-06	0.4377	9.321e-06	0.4375	3.69e-06	0.4375	1.172e-07
0.4425	8.464e-06	0.4425	6.402e-06	0.4425	6.888e-06	0.4425	2.816e-07		0.4425	9.199e-06	0.4426	5.062e-06	0.4426	4.084e-06	0.4425	1.33e-07		0.4426	9.541e-06	0.4425	8.444e-06	0.4427	9.105e-06	0.4425	1.478e-07		0.4425	7.472e-06	0.4427	9.465e-06	0.4425	3.781e-06	0.4425	1.201e-07
0.4475	8.577e-06	0.4475	6.559e-06	0.4475	7.002e-06	0.4475	2.887e-07		0.4475	9.363e-06	0.4476	5.176e-06	0.4476	4.179e-06	0.4476	1.368e-07		0.4477	9.712e-06	0.4476	8.534e-06	0.4477	9.246e-06	0.4475	1.52e-07		0.4475	7.659e-06	0.4477	9.613e-06	0.4476	3.879e-06	0.4475	1.235e-07
0.4525	8.699e-06	0.4525	6.719e-06	0.4525	7.124e-06	0.4525	2.963e-07		0.4525	9.532e-06	0.4526	5.296e-06	0.4526	4.281e-06	0.4525	1.407e-07		0.4526	9.889e-06	0.4526	8.633e-06	0.4527	9.392e-06	0.4525	1.563e-07		0.4525	7.852e-06	0.4527	9.772e-06	0.4526	3.983e-06	0.4526	1.272e-07
0.4575	8.829e-06	0.4575	6.884e-06	0.4575	7.255e-06	0.4575	3.036e-07		0.4575	9.707e-06	0.4576	5.422e-06	0.4576	4.39e-06	0.4575	1.449e-07		0.4577	1.007e-05	0.4575	8.737e-06	0.4577	9.543e-06	0.4575	1.609e-07		0.4575	8.049e-06	0.4577	9.94e-06	0.4575	4.092e-06	0.4575	1.311e-07
0.4625	8.967e-06	0.4625	7.053e-06	0.4625	7.395e-06	0.4625	3.119e-07		0.4625	9.886e-06	0.4626	5.552e-06	0.4626	4.505e-06	0.4625	1.495e-07		0.4627	1.026e-05	0.4625	8.849e-06	0.4627	9.702e-06	0.4625	1.659e-07		0.4625	8.252e-06	0.4627	1.012e-05	0.4626	4.206e-06	0.4625	1.356e-07
0.4675	9.113e-06	0.4675	7.228e-06	0.4675	7.544e-06	0.4675	3.21e-07		0.4675	1.007e-05	0.4676	5.679e-06	0.4676	4.626e-06	0.4675	1.542e-07		0.4677	1.045e-05	0.4675	8.967e-06	0.4677	9.869e-06	0.4675	1.712e-07		0.4675	8.458e-06	0.4677	1.031e-05	0.4676	4.327e-06	0.4675	1.404e-07
0.4725	9.267e-06	0.4725	7.409e-06	0.4725	7.7e-06	0.4725	3.295e-07		0.4724	1.026e-05	0.4726	5.791e-06	0.4726	4.753e-06	0.4725	1.587e-07		0.4726	1.065e-05	0.4725	9.091e-06	0.4727	1.005e-05	0.4725	1.76e-07		0.4725	8.68e-06	0.4727	1.051e-05	0.4725	4.455e-06	0.4725	1.449e-07
0.4775	9.429e-06	0.4775	7.597e-06	0.4775	7.863e-06	0.4776	3.385e-07		0.4775	1.046e-05	0.4776	5.866e-06	0.4777	4.885e-06	0.4775	1.625e-07		0.4777	1.086e-05	0.4775	9.223e-06	0.4777	1.023e-05	0.4775	1.802e-07		0.4775	8.907e-06	0.4777	1.071e-05	0.4776	4.591e-06	0.4776	1.484e-07
0.4826	9.53e-06	0.4825	7.727e-06	0.4825	7.966e-06	0.4825	3.449e-07		0.4825	1.06e-05	0.4826	5.877e-06	0.4826	4.971e-06	0.4825	1.643e-07		0.4827	1.095e-05	0.4826	9.295e-06	0.4827	1.035e-05	0.4825	1.823e-07		0.4826	9.14e-06	0.4827	1.084e-05	0.4826	4.677e-06	0.4826	1.501e-07
0.4875	9.519e-06	0.4875	7.75e-06	0.4876	7.961e-06	0.4875	3.448e-07		0.4875	1.061e-05	0.4876	5.798e-06	0.4877	4.978e-06	0.4876	1.628e-07		0.4877	1.084e-05	0.4876	9.261e-06	0.4877	1.033e-05	0.4875	1.811e-07		0.4875	9.38e-06	0.4877	1.083e-05	0.4876	4.675e-06	0.4876	1.485e-07
0.4925	9.355e-06	0.4925	7.622e-06	0.4925	7.808e-06	0.4925	3.365e-07		0.4925	1.046e-05	0.4927	5.609e-06	0.4927	4.876e-06	0.4926	1.572e-07		0.4927	1.044e-05	0.4926	9.083e-06	0.4927	1.013e-05	0.4925	1.753e-07		0.4925	9.243e-06	0.4927	1.062e-05	0.4926	4.552e-06	0.4925	1.425e-07
0.4975	9.002e-06	0.4975	7.307e-06	0.4975	7.48e-06	0.4975	3.195e-07		0.4975	1.009e-05	0.4976	5.307e-06	0.4976	4.64e-06	0.4975	1.469e-07		0.4977	9.709e-06	0.4975	8.728e-06	0.4977	9.708e-06	0.4975	1.647e-07		0.4975	8.805e-06	0.4977	1.017e-05	0.4976	4.285e-06	0.4975	1.323e-07
0.4968	8.429e-06	0.4968	6.772e-06	0.4968	6.945e-06	0.4968	2.91e-07		0.4968	9.474e-06	0.497	4.901e-06	0.4968	4.249e-06	0.4968	1.325e-07		0.4969	8.589e-06	0.4969	8.167e-06	0.4971	9.026e-06	0.4968	1.496e-07		0.4968	8.131e-06	0.497	9.459e-06	0.4969	3.85e-06	0.4969	1.181e-07
0.4918	7.747e-06	0.4918	6.114e-06	0.4918	6.311e-06	0.4918	2.564e-07		0.4918	8.711e-06	0.492	4.423e-06	0.4918	3.785e-06	0.4919	1.153e-07		0.4919	7.293e-06	0.4918	7.503e-06	0.492	8.215e-06	0.4919	1.313e-07		0.4918	7.253e-06	0.492	8.608e-06	0.4919	3.347e-06	0.4918	1.011e-07
0.4868	7.031e-06	0.4868	5.41e-06	0.4868	5.649e-06	0.4868	2.211e-07		0.4868	7.89e-06	0.487	3.91e-06	0.4868	3.3e-06	0.4868	9.698e-08		0.487	5.974e-06	0.4869	6.811e-06	0.487	7.366e-06	0.4869	1.117e-07		0.4869	6.194e-06	0.487	7.718e-06	0.4869	2.834e-06	0.4869	8.326e-08
0.4818	6.34e-06	0.4818	4.719e-06	0.4819	5.014e-06	0.4818	1.874e-07		0.4818	7.078e-06	0.4819	3.401e-06	0.4818	2.834e-06	0.4819	7.916e-08		0.4819	4.734e-06	0.4818	6.141e-06	0.482	6.548e-06	0.4818	9.261e-08		0.4818	5.351e-06	0.482	6.86e-06	0.4819	2.352e-06	0.4818	6.622e-08
0.4768	5.722e-06	0.4768	4.092e-06	0.4768	4.447e-06	0.4768	1.566e-07		0.4768	6.331e-06	0.4769	2.924e-06	0.4768	2.418e-06	0.4768	6.306e-08		0.477	3.656e-06	0.4768	5.539e-06	0.477	5.818e-06	0.4768	7.516e-08		0.4768	4.667e-06	0.477	6.093e-06	0.4769	1.935e-06	0.4768	5.08e-08
0.4718	5.214e-06	0.4718	3.57e-06	0.4719	3.986e-06	0.4718	1.318e-07		0.4718	5.702e-06	0.4719	2.5e-06	0.4718	2.081e-06	0.4718	4.929e-08		0.472	2.809e-06	0.4719	5.043e-06	0.472	5.223e-06	0.4718	6.02e-08		0.4718	4.085e-06	0.472	5.466e-06	0.4719	1.611e-06	0.4719	3.771e-08
0.4668	4.787e-06	0.4668	3.128e-06	0.4668	3.597e-06	0.4668	1.115e-07		0.4668	5.163e-06	0.4669	2.132e-06	0.4668	1.796e-06	0.4668	3.757e-08		0.467	2.12e-06	0.4669	4.622e-06	0.467	4.722e-06	0.4668	4.771e-08		0.4668	3.587e-06	0.467	4.936e-06	0.4669	1.344e-06	0.4669	2.69e-08
0.4618	4.419e-06	0.4618	2.747e-06	0.4618	3.262e-06	0.4618	9.338e-08		0.4618	4.694e-06	0.4619	1.817e-06	0.4618	1.55e-06	0.4618	2.762e-08		0.4619	1.545e-06	0.4618	4.259e-06	0.462	4.293e-06	0.4618	3.717e-08		0.4618	3.151e-06	0.462	4.479e-06	0.4619	1.119e-06	0.4619	1.77e-08
0.4568	4.099e-06	0.4568	2.414e-06	0.4568	2.97e-06	0.4568	7.745e-08		0.4568	4.283e-06	0.4569	1.547e-06	0.4568	1.336e-06	0.4569	1.925e-08		0.457	1.057e-06	0.4569	3.94e-06	0.457	3.92e-06	0.4568	2.831e-08		0.4568	2.772e-06	0.457	4.081e-06	0.4569	9.257e-07	0.4569	9.798e-09
0.4518	3.818e-06	0.4518	2.121e-06	0.4518	2.715e-06	0.4518	6.437e-08		0.4518	3.92e-06	0.4519	1.314e-06	0.4518	1.148e-06	0.4518	1.197e-08		0.452	6.36e-07	0.4518	3.661e-06	0.452	3.59e-06	0.4518	2.076e-08		0.4518	2.433e-06	0.452	3.73e-06	0.4518	7.572e-07	0.4518	3.084e-09
0.4468	3.57e-06	0.4468	1.861e-06	0.4469	2.49e-06	0.4468	5.265e-08		0.4468	3.595e-06	0.4469	1.111e-06	0.4468	9.833e-07	0.4468	5.405e-09		0.4469	2.684e-07	0.4469	3.414e-06	0.447	3.298e-06	0.4468	1.39e-08		0.4468	2.132e-06	0.447	3.419e-06	0.4469	6.08e-07	0.4469	-2.988e-09
0.4418	3.347e-06	0.4418	1.628e-06	0.4418	2.29e-06	0.4418	4.166e-08		0.4418	3.304e-06	0.4419	9.317e-07	0.4418	8.367e-07	0.4418	-2.973e-10		0.4419	-5.472e-08	0.4418	3.191e-06	0.442	3.037e-06	0.4418	7.675e-09		0.4418	1.865e-06	0.442	3.144e-06	0.4419	4.737e-07	0.4419	-8.492e-09
0.4367	3.147e-06	0.4368	1.419e-06	0.4368	2.112e-06	0.4368	3.265e-08		0.4368	3.041e-06	0.4369	7.73e-07	0.4368	7.056e-07	0.4368	-5.234e-09		0.4369	-3.409e-07	0.4368	2.991e-06	0.4371	2.801e-06	0.4368	2.22e-09		0.4368	1.626e-06	0.437	2.899e-06	0.4368	3.518e-07	0.4369	-1.316e-08
0.4318	2.965e-06	0.4318	1.232e-06	0.4318	1.953e-06	0.4318	2.463e-08		0.4318	2.802e-06	0.4319	6.317e-07	0.4318	5.878e-07	0.4318	-9.874e-09		0.4319	-5.973e-07	0.4319	2.809e-06	0.432	2.587e-06	0.4318	-2.815e-09		0.4318	1.411e-06	0.432	2.68e-06	0.4319	2.41e-07	0.4318	-1.73e-08
0.4268	2.799e-06	0.4268	1.065e-06	0.4268	1.808e-06	0.4268	1.649e-08		0.4268	2.584e-06	0.427	5.05e-07	0.4267	4.794e-07	0.4268	-1.412e-08		0.4269	-8.255e-07	0.4268	2.642e-06	0.427	2.395e-06	0.4268	-7.48e-09		0.4268	1.223e-06	0.427	2.482e-06	0.4269	1.395e-07	0.4268	-2.118e-08
0.4218	2.646e-06	0.4218	9.156e-07	0.4218	1.675e-06	0.4218	9.206e-09		0.4218	2.386e-06	0.422	3.906e-07	0.4217	3.793e-07	0.4218	-1.782e-08		0.4219	-1.03e-06	0.4218	2.487e-06	0.422	2.222e-06	0.4218	-1.145e-08		0.4218	1.049e-06	0.422	2.301e-06	0.4219	4.685e-08	0.4218	-2.451e-08
0.4168	2.507e-06	0.4168	7.822e-07	0.4168	1.554e-06	0.4168	3.158e-09		0.4168	2.205e-06	0.4169	2.867e-07	0.4168	2.87e-07	0.4168	-2.133e-08		0.4169	-1.213e-06	0.4169	2.346e-06	0.417	2.065e-06	0.4168	-1.491e-08		0.4168	8.905e-07	0.417	2.134e-06	0.4169	-3.633e-08	0.4168	-2.74e-08
0.4117	2.379e-06	0.4117	6.613e-07	0.4118	1.442e-06	0.4118	-3.136e-09		0.4117	2.039e-06	0.4119	1.917e-07	0.4117	2.016e-07	0.4118	-2.471e-08		0.4119	-1.378e-06	0.4118	2.215e-06	0.412	1.922e-06	0.4118	-1.814e-08		0.4117	7.486e-07	0.412	1.978e-06	0.4119	-1.116e-07	0.4118	-3.026e-08
0.4068	2.261e-06	0.4068	5.506e-07	0.4068	1.337e-06	0.4068	-9.183e-09		0.4068	1.888e-06	0.4069	1.046e-07	0.4068	1.224e-07	0.4068	-2.762e-08		0.4069	-1.525e-06	0.4068	2.094e-06	0.407	1.79e-06	0.4068	-2.098e-08		0.4068	6.202e-07	0.4069	1.833e-06	0.4068	-1.801e-07	0.4068	-3.29e-08
0.4017	2.152e-06	0.4018	4.478e-07	0.4018	1.242e-06	0.4018	-1.4e-08		0.4018	1.75e-06	0.4019	2.453e-08	0.4017	5.018e-08	0.4017	-3.026e-08		0.4019	-1.66e-06	0.4018	1.983e-06	0.402	1.668e-06	0.4018	-2.345e-08		0.4017	4.974e-07	0.4019	1.699e-06	0.4019	-2.423e-07	0.4018	-3.517e-08
0.3968	2.052e-06	0.3968	3.522e-07	0.3968	1.154e-06	0.3968	-1.856e-08		0.3968	1.622e-06	0.3969	-4.896e-08	0.3967	-1.511e-08	0.3968	-3.288e-08		0.3969	-1.783e-06	0.3968	1.881e-06	0.397	1.553e-06	0.3968	-2.594e-08		0.3968	3.87e-07	0.3969	1.576e-06	0.3968	-2.995e-07	0.3968	-3.747e-08
0.3918	1.956e-06	0.3918	2.626e-07	0.3918	1.072e-06	0.3918	-2.35e-08		0.3918	1.502e-06	0.3919	-1.165e-07	0.3917	-7.57e-08	0.3918	-3.52e-08		0.3919	-1.897e-06	0.3918	1.785e-06	0.392	1.444e-06	0.3918	-2.839e-08		0.3918	2.845e-07	0.3919	1.462e-06	0.3918	-3.55e-07	0.3918	-3.977e-08
0.3868	1.866e-06	0.3868	1.798e-07	0.3868	9.967e-07	0.3868	-2.745e-08		0.3867	1.39e-06	0.3869	-1.788e-07	0.3867	-1.321e-07	0.3868	-3.722e-08		0.3869	-2.003e-06	0.3868	1.695e-06	0.3869	1.342e-06	0.3868	-3.058e-08		0.3868	1.889e-07	0.3869	1.359e-06	0.3869	-4.084e-07	0.3868	-4.172e-08
0.3817	1.782e-06	0.3817	1.04e-07	0.3818	9.272e-07	0.3818	-3.09e-08		0.3817	1.285e-06	0.3819	-2.364e-07	0.3817	-1.844e-07	0.3818	-3.932e-08		0.3819	-2.104e-06	0.3818	1.609e-06	0.382	1.249e-06	0.3818	-3.28e-08		0.3818	9.819e-08	0.3819	1.263e-06	0.3818	-4.6e-07	0.3818	-4.357e-08
0.3768	1.7e-06	0.3767	3.512e-08	0.3768	8.604e-07	0.3768	-3.498e-08		0.3768	1.184e-06	0.3769	-2.899e-07	0.3767	-2.344e-07	0.3768	-4.135e-08		0.3769	-2.198e-06	0.3768	1.527e-06	0.3769	1.163e-06	0.3768	-3.513e-08		0.3768	1.982e-08	0.3769	1.174e-06	0.3768	-5.096e-07	0.3768	-4.552e-08
0.3717	1.621e-06	0.3718	-2.807e-08	0.3718	7.967e-07	0.3718	-3.868e-08		0.3718	1.09e-06	0.3719	-3.4e-07	0.3717	-2.833e-07	0.3718	-4.31e-08		0.3719	-2.285e-06	0.3718	1.449e-06	0.3719	1.084e-06	0.3718	-3.72e-08		0.3718	-5.423e-08	0.3719	1.088e-06	0.3718	-5.571e-07	0.3718	-4.72e-08
0.3667	1.547e-06	0.3667	-8.619e-08	0.3668	7.36e-07	0.3668	-4.152e-08		0.3667	1.001e-06	0.3669	-3.873e-07	0.3667	-3.296e-07	0.3668	-4.488e-08		0.3669	-2.365e-06	0.3668	1.375e-06	0.3669	1.01e-06	0.3668	-3.915e-08		0.3668	-1.233e-07	0.3669	1.007e-06	0.3668	-5.999e-07	0.3668	-4.868e-08
0.3618	1.477e-06	0.3618	-1.399e-07	0.3618	6.768e-07	0.3618	-4.497e-08		0.3618	9.178e-07	0.3619	-4.322e-07	0.3617	-3.734e-07	0.3618	-4.668e-08		0.3619	-2.438e-06	0.3618	1.304e-06	0.362	9.414e-07	0.3618	-4.12e-08		0.3618	-1.863e-07	0.3619	9.279e-07	0.3618	-6.386e-07	0.3618	-5.033e-08
0.3567	1.411e-06	0.3568	-1.917e-07	0.3568	6.19e-07	0.3567	-4.831e-08		0.3567	8.398e-07	0.3569	-4.752e-07	0.3567	-4.153e-07	0.3568	-4.818e-08		0.3569	-2.502e-06	0.3568	1.235e-06	0.357	8.741e-07	0.3568	-4.305e-08		0.3568	-2.474e-07	0.3569	8.514e-07	0.3568	-6.741e-07	0.3568	-5.193e-08
0.3517	1.349e-06	0.3517	-2.416e-07	0.3517	5.646e-07	0.3517	-5.053e-08		0.3517	7.676e-07	0.3519	-5.163e-07	0.3517	-4.538e-07	0.3518	-4.956e-08		0.3519	-2.561e-06	0.3518	1.171e-06	0.352	8.078e-07	0.3518	-4.46e-08		0.3518	-3.109e-07	0.3519	7.77e-07	0.3519	-7.073e-07	0.3517	-5.332e-08
0.3467	1.291e-06	0.3468	-2.892e-07	0.3468	5.139e-07	0.3467	-5.287e-08		0.3467	6.991e-07	0.3469	-5.556e-07	0.3467	-4.888e-07	0.3467	-5.107e-08		0.3469	-2.617e-06	0.3468	1.109e-06	0.3469	7.435e-07	0.3468	-4.623e-08		0.3467	-3.683e-07	0.3469	7.076e-07	0.3468	-7.392e-07	0.3468	-5.482e-08
0.3417	1.234e-06	0.3418	-3.348e-07	0.3418	4.656e-07	0.3417	-5.571e-08		0.3417	6.343e-07	0.3419	-5.931e-07	0.3417	-5.216e-07	0.3417	-5.243e-08		0.3419	-2.67e-06	0.3418	1.05e-06	0.342	6.807e-07	0.3417	-4.781e-08		0.3417	-4.195e-07	0.3419	6.412e-07	0.3419	-7.726e-07	0.3418	-5.638e-08
0.3367	1.179e-06	0.3367	-3.791e-07	0.3367	4.198e-07	0.3367	-5.756e-08		0.3367	5.722e-07	0.3368	-6.288e-07	0.3367	-5.526e-07	0.3367	-5.366e-08		0.3369	-2.723e-06	0.3367	9.941e-07	0.3369	6.199e-07	0.3367	-4.912e-08		0.3367	-4.714e-07	0.3369	5.778e-07	0.3368	-8.077e-07	0.3368	-5.761e-08
0.3317	1.125e-06	0.3318	-4.195e-07	0.3318	3.769e-07	0.3318	-5.929e-08		0.3318	5.115e-07	0.3319	-6.628e-07	0.3317	-5.827e-07	0.3317	-5.509e-08		0.3319	-2.777e-06	0.3318	9.398e-07	0.3319	5.627e-07	0.3317	-5.05e-08		0.3317	-5.17e-07	0.3319	5.19e-07	0.3319	-8.427e-07	0.3317	-5.875e-08
0.3267	1.071e-06	0.3267	-4.569e-07	0.3267	3.348e-07	0.3267	-6.188e-08		0.3267	4.514e-07	0.3269	-6.952e-07	0.3267	-6.139e-07	0.3267	-5.655e-08		0.3269	-2.83e-06	0.3268	8.858e-07	0.3269	5.098e-07	0.3267	-5.208e-08		0.3267	-5.584e-07	0.3269	4.636e-07	0.3268	-8.784e-07	0.3267	-5.998e-08
0.3217	1.018e-06	0.3217	-4.916e-07	0.3217	2.926e-07	0.3217	-6.41e-08		0.3217	3.945e-07	0.3219	-7.266e-07	0.3217	-6.454e-07	0.3217	-5.776e-08		0.3219	-2.881e-06	0.3217	8.321e-07	0.3219	4.599e-07	0.3217	-5.349e-08		0.3217	-5.985e-07	0.3219	4.093e-07	0.3218	-9.13e-07	0.3217	-6.099e-08
0.3167	9.66e-07	0.3167	-5.242e-07	0.3167	2.51e-07	0.3167	-6.571e-08		0.3167	3.391e-07	0.3168	-7.572e-07	0.3167	-6.764e-07	0.3167	-5.902e-08		0.3169	-2.93e-06	0.3167	7.808e-07	0.3169	4.122e-07	0.3167	-5.485e-08		0.3167	-6.386e-07	0.3169	3.57e-07	0.3168	-9.437e-07	0.3167	-6.188e-08
0.3117	9.168e-07	0.3117	-5.548e-07	0.3117	2.098e-07	0.3117	-6.805e-08		0.3117	2.857e-07	0.3119	-7.874e-07	0.3116	-7.072e-07	0.3117	-6.033e-08		0.3119	-2.974e-06	0.3117	7.318e-07	0.3119	3.669e-07	0.3117	-5.638e-08		0.3117	-6.75e-07	0.3119	3.066e-07	0.3118	-9.706e-07	0.3117	-6.302e-08
0.3067	8.697e-07	0.3067	-5.853e-07	0.3067	1.683e-07	0.3067	-7.052e-08		0.3067	2.353e-07	0.3068	-8.172e-07	0.3067	-7.361e-07	0.3067	-6.139e-08		0.3068	-3.012e-06	0.3067	6.849e-07	0.3069	3.213e-07	0.3067	-5.773e-08		0.3067	-7.133e-07	0.3068	2.55e-07	0.3068	-9.963e-07	0.3067	-6.418e-08
0.3017	8.247e-07	0.3017	-6.16e-07	0.3017	1.287e-07	0.3017	-7.2e-08		0.3017	1.885e-07	0.3019	-8.465e-07	0.3016	-7.62e-07	0.3017	-6.238e-08		0.3019	-3.046e-06	0.3017	6.41e-07	0.3019	2.752e-07	0.3017	-5.882e-08		0.3017	-7.534e-07	0.3019	2.044e-07	0.3018	-1.02e-06	0.3017	-6.516e-08
0.2967	7.814e-07	0.2967	-6.469e-07	0.2967	9.066e-08	0.2967	-7.373e-08		0.2967	1.419e-07	0.2969	-8.75e-07	0.2966	-7.862e-07	0.2967	-6.356e-08		0.2968	-3.08e-06	0.2967	6.001e-07	0.2969	2.291e-07	0.2967	-6.003e-08		0.2967	-7.904e-07	0.2969	1.559e-07	0.2968	-1.044e-06	0.2967	-6.632e-08
0.2917	7.381e-07	0.2917	-6.771e-07	0.2917	5.425e-08	0.2917	-7.607e-08		0.2917	9.732e-08	0.2918	-9.024e-07	0.2916	-8.097e-07	0.2917	-6.465e-08		0.2919	-3.111e-06	0.2918	5.591e-07	0.2919	1.838e-07	0.2917	-6.124e-08		0.2917	-8.256e-07	0.2918	1.093e-07	0.2918	-1.069e-06	0.2917	-6.756e-08
0.2867	6.948e-07	0.2867	-7.06e-07	0.2867	1.994e-08	0.2867	-7.78e-08		0.2867	5.425e-08	0.2868	-9.286e-07	0.2866	-8.319e-07	0.2867	-6.563e-08		0.2869	-3.145e-06	0.2868	5.187e-07	0.2869	1.389e-07	0.2867	-6.223e-08		0.2867	-8.608e-07	0.2869	6.462e-08	0.2868	-1.096e-06	0.2867	-6.855e-08
0.2817	6.522e-07	0.2817	-7.329e-07	0.2817	-1.239e-08	0.2817	-7.928e-08		0.2816	1.143e-08	0.2818	-9.535e-07	0.2816	-8.533e-07	0.2817	-6.682e-08		0.2818	-3.18e-06	0.2817	4.783e-07	0.2819	9.646e-08	0.2817	-6.331e-08		0.2817	-8.941e-07	0.2818	2.34e-08	0.2818	-1.122e-06	0.2817	-6.953e-08
0.2767	6.088e-07	0.2767	-7.575e-07	0.2767	-4.497e-08	0.2767	-8.175e-08		0.2767	-3.214e-08	0.2768	-9.774e-07	0.2766	-8.758e-07	0.2767	-6.805e-08		0.2768	-3.215e-06	0.2767	4.375e-07	0.2769	5.623e-08	0.2767	-6.46e-08		0.2767	-9.212e-07	0.2768	-1.622e-08	0.2768	-1.148e-06	0.2767	-7.069e-08
0.2717	5.654e-07	0.2716	-7.802e-07	0.2717	-7.756e-08	0.2717	-8.397e-08		0.2717	-7.336e-08	0.2718	-1.001e-06	0.2716	-8.993e-07	0.2717	-6.909e-08		0.2718	-3.249e-06	0.2717	3.96e-07	0.2719	1.809e-08	0.2717	-6.568e-08		0.2717	-9.502e-07	0.2718	-5.62e-08	0.2718	-1.174e-06	0.2717	-7.171e-08
0.2667	5.24e-07	0.2667	-8.014e-07	0.2667	-1.103e-07	0.2667	-8.545e-08		0.2667	-1.137e-07	0.2668	-1.024e-06	0.2666	-9.225e-07	0.2667	-7.022e-08		0.2668	-3.28e-06	0.2667	3.564e-07	0.2668	-1.832e-08	0.2667	-6.674e-08		0.2667	-9.78e-07	0.2668	-9.619e-08	0.2668	-1.197e-06	0.2667	-7.264e-08
0.2617	4.837e-07	0.2617	-8.225e-07	0.2617	-1.438e-07	0.2617	-8.743e-08		0.2617	-1.531e-07	0.2618	-1.047e-06	0.2617	-9.459e-07	0.2617	-7.143e-08		0.2618	-3.308e-06	0.2617	3.166e-07	0.2619	-5.374e-08	0.2617	-6.803e-08		0.2617	-1.005e-06	0.2618	-1.363e-07	0.2618	-1.218e-06	0.2617	-7.378e-08
0.2567	4.439e-07	0.2567	-8.442e-07	0.2567	-1.779e-07	0.2566	-8.953e-08		0.2567	-1.901e-07	0.2568	-1.071e-06	0.2566	-9.701e-07	0.2567	-7.24e-08		0.2568	-3.331e-06	0.2567	2.778e-07	0.2569	-8.953e-08	0.2567	-6.921e-08		0.2567	-1.028e-06	0.2569	-1.769e-07	0.2567	-1.238e-06	0.2567	-7.487e-08
0.2517	4.056e-07	0.2517	-8.667e-07	0.2517	-2.111e-07	0.2517	-9.064e-08		0.2517	-2.24e-07	0.2518	-1.095e-06	0.2516	-9.926e-07	0.2517	-7.329e-08		0.2518	-3.352e-06	0.2517	2.407e-07	0.2519	-1.259e-07	0.2517	-7.02e-08		0.2517	-1.055e-06	0.2518	-2.18e-07	0.2517	-1.258e-06	0.2517	-7.575e-08
0.2467	3.692e-07	0.2467	-8.893e-07	0.2467	-2.428e-07	0.2467	-9.2e-08		0.2467	-2.582e-07	0.2468	-1.118e-06	0.2466	-1.013e-06	0.2467	-7.435e-08		0.2468	-3.373e-06	0.2467	2.056e-07	0.2469	-1.632e-07	0.2467	-7.136e-08		0.2467	-1.081e-06	0.2468	-2.563e-07	0.2468	-1.275e-06	0.2467	-7.672e-08
0.2417	3.324e-07	0.2417	-9.127e-07	0.2417	-2.739e-07	0.2417	-9.397e-08		0.2417	-2.919e-07	0.2418	-1.142e-06	0.2416	-1.032e-06	0.2417	-7.524e-08		0.2418	-3.394e-06	0.2417	1.708e-07	0.2419	-2.011e-07	0.2417	-7.25e-08		0.2417	-1.109e-06	0.2419	-2.933e-07	0.2418	-1.295e-06	0.2417	-7.77e-08
0.2367	2.957e-07	0.2367	-9.358e-07	0.2367	-3.039e-07	0.2367	-9.533e-08		0.2367	-3.25e-07	0.2368	-1.165e-06	0.2367	-1.051e-06	0.2367	-7.6e-08		0.2368	-3.416e-06	0.2367	1.376e-07	0.2369	-2.396e-07	0.2367	-7.336e-08		0.2367	-1.135e-06	0.2368	-3.297e-07	0.2368	-1.317e-06	0.2367	-7.847e-08
0.2317	2.59e-07	0.2317	-9.574e-07	0.2318	-3.324e-07	0.2317	-9.656e-08		0.2317	-3.593e-07	0.2318	-1.187e-06	0.2316	-1.069e-06	0.2317	-7.696e-08		0.2318	-3.441e-06	0.2317	1.052e-07	0.2319	-2.765e-07	0.2317	-7.43e-08		0.2317	-1.162e-06	0.2318	-3.639e-07	0.2318	-1.339e-06	0.2317	-7.926e-08
0.2267	2.217e-07	0.2267	-9.776e-07	0.2267	-3.612e-07	0.2267	-9.866e-08		0.2266	-3.951e-07	0.2268	-1.209e-06	0.2266	-1.088e-06	0.2267	-7.79e-08		0.2268	-3.466e-06	0.2267	7.264e-08	0.2269	-3.106e-07	0.2267	-7.538e-08		0.2267	-1.182e-06	0.2269	-3.958e-07	0.2268	-1.362e-06	0.2267	-8.022e-08
0.2217	1.824e-07	0.2217	-9.969e-07	0.2217	-3.908e-07	0.2217	-1.004e-07		0.2216	-4.297e-07	0.2218	-1.23e-06	0.2217	-1.109e-06	0.2217	-7.857e-08		0.2218	-3.491e-06	0.2217	3.883e-08	0.2218	-3.427e-07	0.2217	-7.627e-08		0.2217	-1.201e-06	0.2218	-4.295e-07	0.2217	-1.386e-06	0.2217	-8.109e-08
0.2167	1.437e-07	0.2167	-1.015e-06	0.2167	-4.203e-07	0.2167	-1.015e-07		0.2166	-4.636e-07	0.2168	-1.251e-06	0.2166	-1.131e-06	0.2167	-7.936e-08		0.2168	-3.514e-06	0.2167	5.133e-09	0.2169	-3.728e-07	0.2167	-7.714e-08		0.2167	-1.222e-06	0.2168	-4.632e-07	0.2167	-1.407e-06	0.2167	-8.19e-08
0.2117	1.056e-07	0.2117	-1.032e-06	0.2117	-4.5e-07	0.2117	-1.032e-07		0.2116	-4.966e-07	0.2118	-1.273e-06	0.2116	-1.153e-06	0.2117	-8.022e-08		0.2118	-3.534e-06	0.2117	-2.819e-08	0.2119	-4.004e-07	0.2117	-7.825e-08		0.2116	-1.243e-06	0.2118	-4.962e-07	0.2117	-1.426e-06	0.2117	-8.291e-08
0.2067	6.807e-08	0.2067	-1.05e-06	0.2067	-4.81e-07	0.2067	-1.051e-07		0.2067	-5.274e-07	0.2068	-1.295e-06	0.2066	-1.173e-06	0.2067	-8.086e-08		0.2068	-3.55e-06	0.2067	-6.052e-08	0.2069	-4.292e-07	0.2067	-7.926e-08		0.2067	-1.261e-06	0.2068	-5.306e-07	0.2067	-1.444e-06	0.2067	-8.387e-08
0.2016	3.179e-08	0.2017	-1.069e-06	0.2017	-5.1e-07	0.2017	-1.059e-07		0.2017	-5.563e-07	0.2018	-1.317e-06	0.2016	-1.193e-06	0.2017	-8.15e-08		0.2018	-3.566e-06	0.2017	-9.2e-08	0.2019	-4.61e-07	0.2017	-8.01e-08		0.2017	-1.287e-06	0.2018	-5.664e-07	0.2017	-1.461e-06	0.2017	-8.461e-08
0.1967	-2.149e-09	0.1967	-1.088e-06	0.1967	-5.378e-07	0.1966	-1.071e-07		0.1966	-5.844e-07	0.1968	-1.34e-06	0.1966	-1.21e-06	0.1967	-8.237e-08		0.1968	-3.582e-06	0.1967	-1.209e-07	0.1969	-4.947e-07	0.1967	-8.111e-08		0.1967	-1.311e-06	0.1968	-6.001e-07	0.1967	-1.478e-06	0.1967	-8.545e-08
0.1916	-3.732e-08	0.1917	-1.106e-06	0.1917	-5.643e-07	0.1917	-1.087e-07		0.1917	-6.121e-07	0.1917	-1.362e-06	0.1916	-1.226e-06	0.1917	-8.308e-08		0.1918	-3.597e-06	0.1917	-1.496e-07	0.1919	-5.298e-07	0.1917	-8.215e-08		0.1916	-1.332e-06	0.1918	-6.326e-07	0.1917	-1.497e-06	0.1917	-8.632e-08
0.1866	-7.299e-08	0.1866	-1.125e-06	0.1867	-5.895e-07	0.1866	-1.095e-07		0.1866	-6.402e-07	0.1867	-1.383e-06	0.1866	-1.243e-06	0.1866	-8.37e-08		0.1868	-3.615e-06	0.1867	-1.79e-07	0.1869	-5.668e-07	0.1866	-8.289e-08		0.1866	-1.353e-06	0.1868	-6.644e-07	0.1867	-1.519e-06	0.1866	-8.694e-08
0.1816	-1.095e-07	0.1816	-1.142e-06	0.1817	-6.124e-07	0.1816	-1.103e-07		0.1816	-6.688e-07	0.1817	-1.405e-06	0.1816	-1.26e-06	0.1817	-8.454e-08		0.1817	-3.635e-06	0.1816	-2.096e-07	0.1818	-6.034e-07	0.1816	-8.365e-08		0.1816	-1.375e-06	0.1818	-6.945e-07	0.1817	-1.542e-06	0.1816	-8.755e-08
0.1766	-1.477e-07	0.1766	-1.158e-06	0.1767	-6.379e-07	0.1766	-1.12e-07		0.1766	-6.981e-07	0.1767	-1.426e-06	0.1766	-1.277e-06	0.1767	-8.543e-08		0.1768	-3.655e-06	0.1767	-2.426e-07	0.1768	-6.382e-07	0.1766	-8.454e-08		0.1766	-1.39e-06	0.1768	-7.231e-07	0.1767	-1.564e-06	0.1767	-8.839e-08
0.1716	-1.884e-07	0.1716	-1.173e-06	0.1717	-6.643e-07	0.1716	-1.135e-07		0.1716	-7.275e-07	0.1717	-1.447e-06	0.1716	-1.296e-06	0.1717	-8.619e-08		0.1718	-3.673e-06	0.1716	-2.79e-07	0.1719	-6.733e-07	0.1716	-8.518e-08		0.1716	-1.405e-06	0.1718	-7.538e-07	0.1717	-1.587e-06	0.1717	-8.911e-08
0.1666	-2.286e-07	0.1666	-1.189e-06	0.1667	-6.924e-07	0.1666	-1.145e-07		0.1666	-7.56e-07	0.1667	-1.469e-06	0.1666	-1.316e-06	0.1667	-8.718e-08		0.1668	-3.69e-06	0.1666	-3.165e-07	0.1669	-7.106e-07	0.1666	-8.57e-08		0.1666	-1.421e-06	0.1668	-7.866e-07	0.1667	-1.607e-06	0.1667	-8.982e-08
0.1616	-2.698e-07	0.1617	-1.203e-06	0.1617	-7.222e-07	0.1616	-1.162e-07		0.1616	-7.831e-07	0.1617	-1.492e-06	0.1616	-1.337e-06	0.1617	-8.834e-08		0.1618	-3.705e-06	0.1617	-3.555e-07	0.1619	-7.509e-07	0.1617	-8.642e-08		0.1616	-1.437e-06	0.1618	-8.213e-07	0.1617	-1.624e-06	0.1617	-9.086e-08
0.1566	-3.117e-07	0.1566	-1.218e-06	0.1566	-7.551e-07	0.1566	-1.179e-07		0.1566	-8.092e-07	0.1567	-1.516e-06	0.1566	-1.358e-06	0.1566	-8.933e-08		0.1568	-3.718e-06	0.1566	-3.967e-07	0.1568	-7.968e-07	0.1566	-8.706e-08		0.1566	-1.453e-06	0.1568	-8.599e-07	0.1567	-1.641e-06	0.1567	-9.197e-08
0.1516	-3.546e-07	0.1516	-1.233e-06	0.1516	-7.863e-07	0.1516	-1.188e-07		0.1516	-8.345e-07	0.1517	-1.54e-06	0.1516	-1.378e-06	0.1516	-9.029e-08		0.1517	-3.731e-06	0.1516	-4.384e-07	0.1518	-8.514e-07	0.1516	-8.758e-08		0.1516	-1.473e-06	0.1518	-9.028e-07	0.1517	-1.657e-06	0.1516	-9.291e-08
0.1466	-3.977e-07	0.1466	-1.249e-06	0.1466	-8.172e-07	0.1466	-1.199e-07		0.1466	-8.601e-07	0.1467	-1.566e-06	0.1465	-1.397e-06	0.1466	-9.14e-08		0.1467	-3.743e-06	0.1466	-4.815e-07	0.1468	-9.138e-07	0.1466	-8.839e-08		0.1466	-1.492e-06	0.1468	-9.475e-07	0.1467	-1.675e-06	0.1466	-9.402e-08
0.1416	-4.445e-07	0.1416	-1.265e-06	0.1416	-8.473e-07	0.1416	-1.215e-07		0.1416	-8.875e-07	0.1417	-1.592e-06	0.1415	-1.416e-06	0.1416	-9.234e-08		0.1417	-3.758e-06	0.1416	-5.296e-07	0.1418	-9.842e-07	0.1416	-8.943e-08		0.1416	-1.512e-06	0.1418	-9.949e-07	0.1417	-1.695e-06	0.1416	-9.518e-08
0.1366	-4.956e-07	0.1366	-1.282e-06	0.1367	-8.775e-07	0.1366	-1.224e-07		0.1366	-9.173e-07	0.1367	-1.619e-06	0.1366	-1.434e-06	0.1367	-9.316e-08		0.1367	-3.775e-06	0.1366	-5.838e-07	0.1368	-1.064e-06	0.1366	-9.044e-08		0.1366	-1.528e-06	0.1368	-1.047e-06	0.1367	-1.718e-06	0.1367	-9.604e-08
0.1316	-5.515e-07	0.1316	-1.298e-06	0.1317	-9.063e-07	0.1316	-1.232e-07		0.1316	-9.496e-07	0.1318	-1.646e-06	0.1315	-1.451e-06	0.1316	-9.422e-08		0.1317	-3.795e-06	0.1317	-6.455e-07	0.1318	-1.153e-06	0.1316	-9.167e-08		0.1316	-1.544e-06	0.1318	-1.104e-06	0.1317	-1.743e-06	0.1316	-9.686e-08
0.1266	-6.128e-07	0.1266	-1.313e-06	0.1267	-9.384e-07	0.1266	-1.248e-07		0.1266	-9.849e-07	0.1267	-1.675e-06	0.1266	-1.47e-06	0.1267	-9.538e-08		0.1267	-3.816e-06	0.1266	-7.186e-07	0.1268	-1.251e-06	0.1266	-9.313e-08		0.1266	-1.554e-06	0.1268	-1.166e-06	0.1267	-1.767e-06	0.1267	-9.787e-08
0.1216	-6.822e-07	0.1216	-1.327e-06	0.1217	-9.732e-07	0.1216	-1.264e-07		0.1216	-1.022e-06	0.1217	-1.705e-06	0.1216	-1.49e-06	0.1217	-9.644e-08		0.1217	-3.837e-06	0.1216	-8.048e-07	0.1218	-1.36e-06	0.1217	-9.439e-08		0.1216	-1.565e-06	0.1218	-1.238e-06	0.1217	-1.792e-06	0.1217	-9.876e-08
0.1166	-7.575e-07	0.1166	-1.34e-06	0.1167	-1.012e-06	0.1166	-1.277e-07		0.1166	-1.062e-06	0.1167	-1.738e-06	0.1165	-1.51e-06	0.1167	-9.77e-08		0.1167	-3.858e-06	0.1166	-9.031e-07	0.1168	-1.484e-06	0.1166	-9.552e-08		0.1167	-1.575e-06	0.1168	-1.322e-06	0.1167	-1.815e-06	0.1166	-9.96e-08
0.1116	-8.389e-07	0.1116	-1.352e-06	0.1117	-1.054e-06	0.1116	-1.298e-07		0.1116	-1.103e-06	0.1117	-1.772e-06	0.1116	-1.53e-06	0.1116	-9.91e-08		0.1117	-3.878e-06	0.1117	-1.016e-06	0.1118	-1.622e-06	0.1116	-9.673e-08		0.1116	-1.588e-06	0.1118	-1.42e-06	0.1117	-1.835e-06	0.1117	-1.008e-07
0.1066	-9.288e-07	0.1066	-1.365e-06	0.1066	-1.101e-06	0.1066	-1.32e-07		0.1066	-1.147e-06	0.1067	-1.808e-06	0.1066	-1.549e-06	0.1067	-1.003e-07		0.1068	-3.895e-06	0.1066	-1.144e-06	0.1068	-1.775e-06	0.1067	-9.78e-08		0.1066	-1.602e-06	0.1068	-1.533e-06	0.1067	-1.855e-06	0.1067	-1.02e-07
0.1016	-1.028e-06	0.1016	-1.379e-06	0.1017	-1.151e-06	0.1016	-1.336e-07		0.1016	-1.195e-06	0.1017	-1.846e-06	0.1016	-1.568e-06	0.1016	-1.014e-07		0.1018	-3.913e-06	0.1016	-1.289e-06	0.1018	-1.945e-06	0.1016	-9.871e-08		0.1016	-1.623e-06	0.1018	-1.666e-06	0.1017	-1.876e-06	0.1017	-1.032e-07
0.09661	-1.136e-06	0.09661	-1.393e-06	0.09668	-1.204e-06	0.09658	-1.352e-07		0.09661	-1.249e-06	0.09674	-1.885e-06	0.09655	-1.585e-06	0.09664	-1.026e-07		0.09674	-3.934e-06	0.09664	-1.45e-06	0.09683	-2.13e-06	0.09661	-9.989e-08		0.09661	-1.64e-06	0.0968	-1.815e-06	0.09671	-1.897e-06	0.09664	-1.045e-07
0.09156	-1.258e-06	0.09159	-1.408e-06	0.09162	-1.262e-06	0.09159	-1.373e-07		0.09159	-1.311e-06	0.09169	-1.926e-06	0.09156	-1.601e-06	0.09166	-1.037e-07		0.09172	-3.958e-06	0.09162	-1.63e-06	0.09178	-2.328e-06	0.09159	-1.013e-07		0.09156	-1.658e-06	0.09175	-1.983e-06	0.09169	-1.921e-06	0.09159	-1.059e-07
0.0866	-1.396e-06	0.0866	-1.423e-06	0.08667	-1.325e-06	0.08657	-1.388e-07		0.0866	-1.382e-06	0.0867	-1.968e-06	0.08654	-1.617e-06	0.08663	-1.048e-07		0.0867	-3.984e-06	0.0866	-1.832e-06	0.08679	-2.538e-06	0.08663	-1.027e-07		0.08663	-1.674e-06	0.08676	-2.169e-06	0.08667	-1.946e-06	0.08657	-1.072e-07
0.08158	-1.552e-06	0.08158	-1.438e-06	0.08168	-1.393e-06	0.08155	-1.404e-07		0.08158	-1.465e-06	0.08168	-2.011e-06	0.08155	-1.634e-06	0.08161	-1.062e-07		0.08171	-4.015e-06	0.08158	-2.054e-06	0.0818	-2.757e-06	0.08165	-1.043e-07		0.08158	-1.692e-06	0.08174	-2.376e-06	0.08168	-1.973e-06	0.08158	-1.084e-07
0.07663	-1.727e-06	0.07656	-1.452e-06	0.07666	-1.473e-06	0.07659	-1.428e-07		0.07659	-1.561e-06	0.07672	-2.055e-06	0.07656	-1.653e-06	0.07663	-1.078e-07		0.07672	-4.049e-06	0.07663	-2.298e-06	0.07678	-2.981e-06	0.07663	-1.063e-07		0.07659	-1.702e-06	0.07675	-2.602e-06	0.07666	-2e-06	0.07659	-1.098e-07
0.07157	-1.926e-06	0.07164	-1.466e-06	0.07164	-1.563e-06	0.07157	-1.453e-07		0.07157	-1.669e-06	0.0717	-2.103e-06	0.07154	-1.674e-06	0.07164	-1.093e-07		0.0717	-4.083e-06	0.07161	-2.565e-06	0.07182	-3.21e-06	0.07161	-1.081e-07		0.07157	-1.716e-06	0.07176	-2.849e-06	0.07164	-2.026e-06	0.07164	-1.112e-07
0.06662	-2.144e-06	0.06662	-1.479e-06	0.06665	-1.665e-06	0.06659	-1.474e-07		0.06655	-1.791e-06	0.06671	-2.153e-06	0.06655	-1.695e-06	0.06662	-1.111e-07		0.06674	-4.117e-06	0.06662	-2.851e-06	0.06677	-3.444e-06	0.06662	-1.1e-07		0.06659	-1.728e-06	0.06674	-3.116e-06	0.06668	-2.05e-06	0.06665	-1.127e-07
0.06156	-2.383e-06	0.06156	-1.491e-06	0.0616	-1.78e-06	0.06153	-1.501e-07		0.06153	-1.928e-06	0.06169	-2.207e-06	0.0615	-1.717e-06	0.0616	-1.131e-07		0.06169	-4.153e-06	0.0616	-3.155e-06	0.06178	-3.681e-06	0.0616	-1.12e-07		0.06156	-1.738e-06	0.06172	-3.403e-06	0.06163	-2.071e-06	0.0616	-1.144e-07
0.05658	-2.643e-06	0.05658	-1.504e-06	0.05658	-1.909e-06	0.05654	-1.528e-07		0.05654	-2.08e-06	0.05667	-2.264e-06	0.05648	-1.738e-06	0.05661	-1.148e-07		0.0567	-4.186e-06	0.05661	-3.472e-06	0.05679	-3.922e-06	0.05658	-1.141e-07		0.05658	-1.746e-06	0.05673	-3.706e-06	0.05664	-2.093e-06	0.05664	-1.164e-07
0.05156	-2.921e-06	0.05156	-1.518e-06	0.05162	-2.051e-06	0.05156	-1.547e-07		0.05156	-2.248e-06	0.05165	-2.325e-06	0.05152	-1.758e-06	0.05162	-1.167e-07		0.05168	-4.219e-06	0.05159	-3.801e-06	0.05177	-4.167e-06	0.05162	-1.161e-07		0.05156	-1.762e-06	0.05171	-4.022e-06	0.05165	-2.116e-06	0.05159	-1.182e-07
0.0466	-3.217e-06	0.0466	-1.533e-06	0.0466	-2.206e-06	0.04654	-1.568e-07		0.04657	-2.435e-06	0.04669	-2.388e-06	0.04654	-1.776e-06	0.0466	-1.188e-07		0.04669	-4.253e-06	0.04663	-4.137e-06	0.04675	-4.415e-06	0.04657	-1.183e-07		0.04657	-1.78e-06	0.04675	-4.347e-06	0.04666	-2.139e-06	0.04663	-1.204e-07
0.04158	-3.53e-06	0.04158	-1.549e-06	0.04158	-2.375e-06	0.04158	-1.595e-07		0.04155	-2.641e-06	0.04167	-2.453e-06	0.04151	-1.795e-06	0.04161	-1.208e-07		0.04167	-4.29e-06	0.04158	-4.479e-06	0.04176	-4.663e-06	0.04158	-1.207e-07		0.04158	-1.796e-06	0.0417	-4.676e-06	0.04161	-2.165e-06	0.04161	-1.227e-07
0.03656	-3.857e-06	0.03659	-1.567e-06	0.03659	-2.556e-06	0.03656	-1.617e-07		0.03653	-2.865e-06	0.03665	-2.519e-06	0.03653	-1.814e-06	0.03662	-1.228e-07		0.03671	-4.329e-06	0.03659	-4.824e-06	0.03677	-4.911e-06	0.03656	-1.23e-07		0.03656	-1.816e-06	0.03674	-5.008e-06	0.03662	-2.193e-06	0.03659	-1.247e-07
0.03157	-4.195e-06	0.03157	-1.584e-06	0.0316	-2.747e-06	0.03154	-1.639e-07		0.03157	-3.105e-06	0.03166	-2.584e-06	0.03151	-1.833e-06	0.0316	-1.253e-07		0.03169	-4.37e-06	0.03157	-5.168e-06	0.03175	-5.154e-06	0.0316	-1.255e-07		0.03157	-1.833e-06	0.03172	-5.339e-06	0.03163	-2.222e-06	0.0316	-1.269e-07
0.02652	-4.538e-06	0.02655	-1.6e-06	0.02658	-2.949e-06	0.02655	-1.673e-07		0.02652	-3.361e-06	0.02664	-2.648e-06	0.02649	-1.853e-06	0.02661	-1.279e-07		0.02667	-4.41e-06	0.02658	-5.508e-06	0.02673	-5.391e-06	0.02658	-1.282e-07		0.02655	-1.848e-06	0.02673	-5.666e-06	0.02664	-2.249e-06	0.02658	-1.292e-07
0.02153	-4.882e-06	0.02156	-1.616e-06	0.02162	-3.16e-06	0.02156	-1.705e-07		0.02153	-3.626e-06	0.02162	-2.711e-06	0.0215	-1.874e-06	0.02156	-1.304e-07		0.02168	-4.448e-06	0.02156	-5.838e-06	0.02171	-5.619e-06	0.02156	-1.308e-07		0.02153	-1.857e-06	0.02171	-5.99e-06	0.02162	-2.275e-06	0.02156	-1.313e-07
0.01657	-5.218e-06	0.01657	-1.63e-06	0.0166	-3.374e-06	0.01651	-1.731e-07		0.01654	-3.899e-06	0.01666	-2.77e-06	0.01651	-1.895e-06	0.01654	-1.33e-07		0.01669	-4.482e-06	0.01657	-6.153e-06	0.01672	-5.839e-06	0.01654	-1.334e-07		0.01648	-1.87e-06	0.01669	-6.307e-06	0.01663	-2.299e-06	0.01657	-1.333e-07
0.01155	-5.54e-06	0.01155	-1.643e-06	0.01161	-3.588e-06	0.01155	-1.763e-07		0.01155	-4.176e-06	0.01164	-2.827e-06	0.01149	-1.915e-06	0.01158	-1.358e-07		0.01167	-4.512e-06	0.01158	-6.449e-06	0.01173	-6.049e-06	0.01158	-1.362e-07		0.01152	-1.883e-06	0.01173	-6.613e-06	0.01161	-2.32e-06	0.01155	-1.355e-07
0.00653	-5.842e-06	0.00653	-1.658e-06	0.00662	-3.799e-06	0.00653	-1.796e-07		0.00653	-4.452e-06	0.00665	-2.878e-06	0.00647	-1.935e-06	0.00656	-1.383e-07		0.00668	-4.534e-06	0.00659	-6.722e-06	0.00671	-6.25e-06	0.00656	-1.388e-07		0.00656	-1.895e-06	0.00671	-6.907e-06	0.00662	-2.339e-06	0.00656	-1.377e-07
0.00154	-6.121e-06	0.00151	-1.672e-06	0.00157	-3.998e-06	0.00151	-1.818e-07		0.00157	-4.725e-06	0.00163	-2.924e-06	0.00148	-1.952e-06	0.00154	-1.408e-07		0.00166	-4.55e-06	0.00154	-6.969e-06	0.00173	-6.441e-06	0.0016	-1.412e-07		0.00154	-1.913e-06	0.00169	-7.184e-06	0.0016	-2.357e-06	0.00157	-1.397e-07
-0.00348	-6.372e-06	-0.00348	-1.686e-06	-0.00342	-4.179e-06	-0.00348	-1.841e-07		-0.00348	-4.992e-06	-0.00339	-2.964e-06	-0.00354	-1.967e-06	-0.00345	-1.434e-07		-0.00336	-4.564e-06	-0.00342	-7.188e-06	-0.00323	-6.619e-06	-0.00342	-1.436e-07		-0.00348	-1.932e-06	-0.00333	-7.436e-06	-0.00339	-2.373e-06	-0.00345	-1.418e-07
-0.00844	-6.596e-06	-0.00847	-1.7e-06	-0.00841	-4.341e-06	-0.00847	-1.867e-07		-0.00844	-5.252e-06	-0.00841	-2.996e-06	-0.0085	-1.98e-06	-0.00847	-1.458e-07		-0.00835	-4.572e-06	-0.00841	-7.381e-06	-0.00825	-6.784e-06	-0.00844	-1.46e-07		-0.00847	-1.948e-06	-0.00828	-7.663e-06	-0.00841	-2.39e-06	-0.00847	-1.44e-07
-0.01343	-6.796e-06	-0.01349	-1.712e-06	-0.01343	-4.481e-06	-0.01346	-1.884e-07		-0.01343	-5.501e-06	-0.0134	-3.02e-06	-0.01352	-1.99e-06	-0.01343	-1.478e-07		-0.01334	-4.578e-06	-0.01343	-7.549e-06	-0.0133	-6.933e-06	-0.01349	-1.481e-07		-0.01349	-1.964e-06	-0.0133	-7.862e-06	-0.01337	-2.408e-06	-0.01343	-1.458e-07
-0.01845	-6.972e-06	-0.01848	-1.721e-06	-0.01842	-4.595e-06	-0.01848	-1.897e-07		-0.01845	-5.737e-06	-0.01839	-3.039e-06	-0.01854	-2.001e-06	-0.01845	-1.497e-07		-0.01832	-4.583e-06	-0.01839	-7.692e-06	-0.01826	-7.063e-06	-0.01845	-1.501e-07		-0.01848	-1.978e-06	-0.01829	-8.033e-06	-0.01839	-2.426e-06	-0.01845	-1.475e-07
-0.02344	-7.123e-06	-0.02347	-1.727e-06	-0.02347	-4.687e-06	-0.02347	-1.918e-07		-0.02347	-5.957e-06	-0.02335	-3.051e-06	-0.0235	-2.011e-06	-0.02347	-1.514e-07		-0.02335	-4.587e-06	-0.02341	-7.812e-06	-0.02325	-7.173e-06	-0.02341	-1.522e-07		-0.0235	-1.984e-06	-0.02328	-8.175e-06	-0.02338	-2.443e-06	-0.02341	-1.491e-07
-0.02846	-7.255e-06	-0.02846	-1.732e-06	-0.02846	-4.761e-06	-0.02849	-1.936e-07		-0.02846	-6.157e-06	-0.0284	-3.058e-06	-0.02849	-2.022e-06	-0.02846	-1.526e-07		-0.02833	-4.586e-06	-0.02843	-7.908e-06	-0.02827	-7.266e-06	-0.02846	-1.539e-07		-0.02849	-1.989e-06	-0.0283	-8.294e-06	-0.0284	-2.459e-06	-0.02846	-1.504e-07
-0.03351	-7.367e-06	-0.03348	-1.733e-06	-0.03348	-4.816e-06	-0.03348	-1.947e-07		-0.03348	-6.336e-06	-0.03342	-3.062e-06	-0.03351	-2.033e-06	-0.03348	-1.537e-07		-0.03335	-4.582e-06	-0.03345	-7.979e-06	-0.03329	-7.34e-06	-0.03351	-1.553e-07		-0.03351	-1.996e-06	-0.03329	-8.388e-06	-0.03339	-2.471e-06	-0.03345	-1.513e-07
-0.03847	-7.459e-06	-0.03844	-1.732e-06	-0.03844	-4.857e-06	-0.0385	-1.963e-07		-0.0385	-6.493e-06	-0.03841	-3.063e-06	-0.03853	-2.043e-06	-0.0385	-1.547e-07		-0.03834	-4.575e-06	-0.03844	-8.028e-06	-0.03825	-7.398e-06	-0.03847	-1.566e-07		-0.03847	-1.997e-06	-0.03828	-8.461e-06	-0.03841	-2.478e-06	-0.03844	-1.522e-07
-0.04346	-7.537e-06	-0.04346	-1.732e-06	-0.04346	-4.886e-06	-0.04352	-1.979e-07		-0.04352	-6.627e-06	-0.04343	-3.063e-06	-0.04355	-2.051e-06	-0.04349	-1.553e-07		-0.04333	-4.563e-06	-0.04343	-8.053e-06	-0.0433	-7.443e-06	-0.04349	-1.576e-07		-0.04349	-2.003e-06	-0.04327	-8.514e-06	-0.04343	-2.482e-06	-0.04346	-1.531e-07
-0.04845	-7.604e-06	-0.04845	-1.732e-06	-0.04845	-4.903e-06	-0.04848	-1.985e-07		-0.04848	-6.739e-06	-0.04842	-3.06e-06	-0.04854	-2.056e-06	-0.04845	-1.559e-07		-0.04832	-4.548e-06	-0.04842	-8.058e-06	-0.04826	-7.476e-06	-0.04845	-1.582e-07		-0.04845	-2.009e-06	-0.04826	-8.548e-06	-0.04842	-2.485e-06	-0.04845	-1.537e-07
-0.05347	-7.662e-06	-0.05344	-1.733e-06	-0.05344	-4.911e-06	-0.0535	-1.994e-07		-0.0535	-6.832e-06	-0.05337	-3.056e-06	-0.05353	-2.059e-06	-0.05344	-1.567e-07		-0.05331	-4.534e-06	-0.05344	-8.045e-06	-0.05328	-7.498e-06	-0.05347	-1.588e-07		-0.0535	-2.018e-06	-0.05328	-8.562e-06	-0.0534	-2.487e-06	-0.05344	-1.544e-07
-0.05849	-7.715e-06	-0.05846	-1.735e-06	-0.05846	-4.911e-06	-0.05852	-2.006e-07		-0.05849	-6.905e-06	-0.05836	-3.05e-06	-0.05852	-2.061e-06	-0.05842	-1.573e-07		-0.05833	-4.52e-06	-0.05839	-8.016e-06	-0.05827	-7.509e-06	-0.05849	-1.594e-07		-0.05849	-2.024e-06	-0.05833	-8.557e-06	-0.05842	-2.488e-06	-0.05846	-1.553e-07
-0.06351	-7.765e-06	-0.06344	-1.737e-06	-0.06344	-4.904e-06	-0.06351	-2.012e-07		-0.06351	-6.959e-06	-0.06338	-3.042e-06	-0.06351	-2.061e-06	-0.06344	-1.577e-07		-0.06338	-4.507e-06	-0.06341	-7.972e-06	-0.06332	-7.51e-06	-0.06348	-1.598e-07		-0.06348	-2.028e-06	-0.06335	-8.533e-06	-0.06341	-2.492e-06	-0.06348	-1.558e-07
-0.0685	-7.81e-06	-0.06847	-1.737e-06	-0.06847	-4.891e-06	-0.06853	-2.016e-07		-0.06853	-6.997e-06	-0.0684	-3.032e-06	-0.06856	-2.061e-06	-0.06853	-1.583e-07		-0.06834	-4.497e-06	-0.06847	-7.914e-06	-0.06831	-7.499e-06	-0.0685	-1.604e-07		-0.06853	-2.033e-06	-0.06834	-8.493e-06	-0.06843	-2.496e-06	-0.0685	-1.562e-07
-0.07349	-7.852e-06	-0.07349	-1.736e-06	-0.07349	-4.876e-06	-0.07352	-2.027e-07		-0.07352	-7.018e-06	-0.07339	-3.02e-06	-0.07355	-2.062e-06	-0.07349	-1.587e-07		-0.07336	-4.486e-06	-0.07349	-7.841e-06	-0.07333	-7.475e-06	-0.07349	-1.61e-07		-0.07349	-2.03e-06	-0.07333	-8.435e-06	-0.07345	-2.498e-06	-0.07349	-1.568e-07
-0.07854	-7.888e-06	-0.07847	-1.734e-06	-0.07847	-4.856e-06	-0.07854	-2.033e-07		-0.07847	-7.021e-06	-0.07841	-3.007e-06	-0.07854	-2.064e-06	-0.07847	-1.589e-07		-0.07838	-4.473e-06	-0.07844	-7.751e-06	-0.07832	-7.44e-06	-0.07851	-1.614e-07		-0.07851	-2.023e-06	-0.07835	-8.366e-06	-0.07841	-2.498e-06	-0.07847	-1.57e-07
-0.08349	-7.915e-06	-0.08343	-1.729e-06	-0.08349	-4.834e-06	-0.08353	-2.033e-07		-0.08349	-7.006e-06	-0.0834	-2.993e-06	-0.08353	-2.064e-06	-0.08346	-1.59e-07		-0.0834	-4.457e-06	-0.08346	-7.645e-06	-0.08331	-7.396e-06	-0.08349	-1.616e-07		-0.08353	-2.017e-06	-0.08334	-8.285e-06	-0.08343	-2.495e-06	-0.08353	-1.571e-07
-0.08848	-7.931e-06	-0.08848	-1.724e-06	-0.08845	-4.807e-06	-0.08851	-2.037e-07		-0.08851	-6.975e-06	-0.08842	-2.979e-06	-0.08858	-2.065e-06	-0.08848	-1.592e-07		-0.08839	-4.437e-06	-0.08845	-7.521e-06	-0.08833	-7.342e-06	-0.08851	-1.619e-07		-0.08851	-2.015e-06	-0.08836	-8.193e-06	-0.08845	-2.488e-06	-0.08848	-1.573e-07
-0.0935	-7.935e-06	-0.0935	-1.718e-06	-0.09347	-4.777e-06	-0.0935	-2.041e-07		-0.0935	-6.923e-06	-0.09341	-2.964e-06	-0.09357	-2.064e-06	-0.09347	-1.59e-07		-0.09341	-4.41e-06	-0.09344	-7.38e-06	-0.09332	-7.281e-06	-0.09354	-1.619e-07		-0.0935	-2.007e-06	-0.09335	-8.088e-06	-0.09344	-2.478e-06	-0.0935	-1.575e-07
-0.09852	-7.926e-06	-0.09849	-1.713e-06	-0.09846	-4.739e-06	-0.09856	-2.034e-07		-0.09849	-6.852e-06	-0.09843	-2.949e-06	-0.09856	-2.06e-06	-0.09852	-1.588e-07		-0.09837	-4.381e-06	-0.09849	-7.223e-06	-0.09834	-7.214e-06	-0.09852	-1.616e-07		-0.09852	-2.008e-06	-0.09837	-7.973e-06	-0.09843	-2.466e-06	-0.09849	-1.575e-07
-0.1035	-7.9e-06	-0.1035	-1.709e-06	-0.1035	-4.695e-06	-0.1035	-2.029e-07		-0.1036	-6.765e-06	-0.1035	-2.933e-06	-0.1036	-2.055e-06	-0.1035	-1.586e-07		-0.1034	-4.353e-06	-0.1035	-7.049e-06	-0.1034	-7.139e-06	-0.1035	-1.614e-07		-0.1035	-2.009e-06	-0.1033	-7.844e-06	-0.1035	-2.454e-06	-0.1035	-1.576e-07
-0.1085	-7.862e-06	-0.1085	-1.705e-06	-0.1085	-4.644e-06	-0.1085	-2.029e-07		-0.1086	-6.659e-06	-0.1084	-2.915e-06	-0.1086	-2.048e-06	-0.1085	-1.583e-07		-0.1084	-4.325e-06	-0.1085	-6.864e-06	-0.1083	-7.057e-06	-0.1085	-1.611e-07		-0.1085	-2.007e-06	-0.1083	-7.7e-06	-0.1085	-2.444e-06	-0.1085	-1.577e-07
-0.1135	-7.811e-06	-0.1135	-1.701e-06	-0.1135	-4.589e-06	-0.1136	-2.023e-07		-0.1135	-6.536e-06	-0.1134	-2.896e-06	-0.1136	-2.04e-06	-0.1135	-1.577e-07		-0.1134	-4.298e-06	-0.1135	-6.67e-06	-0.1133	-6.967e-06	-0.1135	-1.606e-07		-0.1135	-2.005e-06	-0.1133	-7.544e-06	-0.1135	-2.436e-06	-0.1135	-1.575e-07
-0.1185	-7.748e-06	-0.1185	-1.697e-06	-0.1185	-4.527e-06	-0.1185	-2.016e-07		-0.1185	-6.4e-06	-0.1184	-2.874e-06	-0.1185	-2.031e-06	-0.1185	-1.574e-07		-0.1184	-4.275e-06	-0.1185	-6.469e-06	-0.1183	-6.869e-06	-0.1185	-1.601e-07		-0.1185	-2.005e-06	-0.1184	-7.377e-06	-0.1185	-2.429e-06	-0.1185	-1.571e-07
-0.1235	-7.673e-06	-0.1235	-1.69e-06	-0.1235	-4.463e-06	-0.1235	-2.017e-07		-0.1235	-6.252e-06	-0.1234	-2.851e-06	-0.1236	-2.024e-06	-0.1235	-1.57e-07		-0.1234	-4.251e-06	-0.1235	-6.265e-06	-0.1233	-6.762e-06	-0.1235	-1.598e-07		-0.1235	-1.996e-06	-0.1233	-7.199e-06	-0.1234	-2.422e-06	-0.1235	-1.566e-07
-0.1285	-7.588e-06	-0.1285	-1.682e-06	-0.1285	-4.398e-06	-0.1285	-2.016e-07		-0.1285	-6.093e-06	-0.1284	-2.826e-06	-0.1286	-2.016e-06	-0.1285	-1.564e-07		-0.1284	-4.223e-06	-0.1285	-6.063e-06	-0.1283	-6.648e-06	-0.1285	-1.593e-07		-0.1286	-1.984e-06	-0.1284	-7.016e-06	-0.1285	-2.412e-06	-0.1285	-1.559e-07
-0.1335	-7.492e-06	-0.1335	-1.672e-06	-0.1335	-4.331e-06	-0.1335	-2.007e-07		-0.1335	-5.927e-06	-0.1334	-2.801e-06	-0.1336	-2.008e-06	-0.1335	-1.56e-07		-0.1334	-4.194e-06	-0.1335	-5.86e-06	-0.1333	-6.529e-06	-0.1335	-1.587e-07		-0.1335	-1.97e-06	-0.1334	-6.828e-06	-0.1334	-2.399e-06	-0.1335	-1.549e-07
-0.1385	-7.384e-06	-0.1385	-1.661e-06	-0.1385	-4.264e-06	-0.1385	-2.004e-07		-0.1385	-5.756e-06	-0.1384	-2.776e-06	-0.1386	-2e-06	-0.1385	-1.557e-07		-0.1384	-4.162e-06	-0.1385	-5.66e-06	-0.1383	-6.405e-06	-0.1385	-1.582e-07		-0.1385	-1.957e-06	-0.1384	-6.638e-06	-0.1385	-2.381e-06	-0.1385	-1.542e-07
-0.1435	-7.266e-06	-0.1435	-1.651e-06	-0.1435	-4.2e-06	-0.1436	-2e-07		-0.1435	-5.583e-06	-0.1435	-2.75e-06	-0.1436	-1.992e-06	-0.1435	-1.551e-07		-0.1434	-4.126e-06	-0.1435	-5.464e-06	-0.1433	-6.278e-06	-0.1435	-1.575e-07		-0.1435	-1.946e-06	-0.1434	-6.448e-06	-0.1435	-2.362e-06	-0.1436	-1.534e-07
-0.1485	-7.141e-06	-0.1485	-1.641e-06	-0.1485	-4.135e-06	-0.1485	-1.986e-07		-0.1485	-5.412e-06	-0.1484	-2.725e-06	-0.1486	-1.983e-06	-0.1485	-1.544e-07		-0.1484	-4.09e-06	-0.1485	-5.274e-06	-0.1483	-6.148e-06	-0.1485	-1.565e-07		-0.1485	-1.939e-06	-0.1484	-6.259e-06	-0.1484	-2.342e-06	-0.1485	-1.524e-07
-0.1535	-7.01e-06	-0.1535	-1.632e-06	-0.1535	-4.069e-06	-0.1535	-1.975e-07		-0.1535	-5.246e-06	-0.1535	-2.699e-06	-0.1536	-1.97e-06	-0.1535	-1.538e-07		-0.1534	-4.056e-06	-0.1535	-5.09e-06	-0.1533	-6.016e-06	-0.1535	-1.558e-07		-0.1535	-1.933e-06	-0.1533	-6.068e-06	-0.1535	-2.322e-06	-0.1535	-1.517e-07
-0.1585	-6.876e-06	-0.1585	-1.624e-06	-0.1585	-4.006e-06	-0.1585	-1.97e-07		-0.1585	-5.086e-06	-0.1585	-2.672e-06	-0.1586	-1.957e-06	-0.1585	-1.529e-07		-0.1584	-4.022e-06	-0.1585	-4.916e-06	-0.1583	-5.877e-06	-0.1585	-1.55e-07		-0.1585	-1.928e-06	-0.1584	-5.878e-06	-0.1585	-2.305e-06	-0.1585	-1.51e-07
-0.1635	-6.743e-06	-0.1635	-1.615e-06	-0.1635	-3.943e-06	-0.1635	-1.959e-07		-0.1635	-4.936e-06	-0.1634	-2.644e-06	-0.1636	-1.943e-06	-0.1635	-1.519e-07		-0.1634	-3.989e-06	-0.1635	-4.754e-06	-0.1634	-5.732e-06	-0.1635	-1.54e-07		-0.1635	-1.92e-06	-0.1634	-5.689e-06	-0.1634	-2.289e-06	-0.1635	-1.5e-07
-0.1685	-6.613e-06	-0.1685	-1.606e-06	-0.1685	-3.88e-06	-0.1685	-1.947e-07		-0.1686	-4.796e-06	-0.1685	-2.615e-06	-0.1686	-1.927e-06	-0.1685	-1.511e-07		-0.1684	-3.959e-06	-0.1685	-4.606e-06	-0.1683	-5.578e-06	-0.1686	-1.532e-07		-0.1685	-1.91e-06	-0.1684	-5.503e-06	-0.1685	-2.276e-06	-0.1685	-1.492e-07
-0.1735	-6.485e-06	-0.1735	-1.595e-06	-0.1735	-3.821e-06	-0.1735	-1.943e-07		-0.1735	-4.667e-06	-0.1734	-2.585e-06	-0.1735	-1.911e-06	-0.1735	-1.503e-07		-0.1734	-3.929e-06	-0.1735	-4.469e-06	-0.1734	-5.414e-06	-0.1735	-1.524e-07		-0.1735	-1.891e-06	-0.1734	-5.321e-06	-0.1735	-2.262e-06	-0.1735	-1.485e-07
-0.1785	-6.364e-06	-0.1785	-1.583e-06	-0.1785	-3.766e-06	-0.1785	-1.936e-07		-0.1785	-4.548e-06	-0.1784	-2.554e-06	-0.1786	-1.897e-06	-0.1785	-1.494e-07		-0.1784	-3.899e-06	-0.1785	-4.348e-06	-0.1784	-5.24e-06	-0.1785	-1.515e-07		-0.1785	-1.875e-06	-0.1784	-5.148e-06	-0.1785	-2.247e-06	-0.1785	-1.478e-07
-0.1835	-6.248e-06	-0.1836	-1.569e-06	-0.1835	-3.714e-06	-0.1835	-1.922e-07		-0.1836	-4.438e-06	-0.1835	-2.524e-06	-0.1836	-1.882e-06	-0.1835	-1.485e-07		-0.1834	-3.866e-06	-0.1835	-4.237e-06	-0.1834	-5.06e-06	-0.1836	-1.506e-07		-0.1835	-1.86e-06	-0.1833	-4.988e-06	-0.1835	-2.23e-06	-0.1835	-1.47e-07
-0.1885	-6.137e-06	-0.1885	-1.555e-06	-0.1885	-3.665e-06	-0.1885	-1.915e-07		-0.1885	-4.337e-06	-0.1884	-2.494e-06	-0.1886	-1.868e-06	-0.1885	-1.478e-07		-0.1884	-3.833e-06	-0.1885	-4.137e-06	-0.1884	-4.875e-06	-0.1885	-1.498e-07		-0.1885	-1.844e-06	-0.1884	-4.841e-06	-0.1885	-2.21e-06	-0.1885	-1.465e-07
-0.1935	-6.032e-06	-0.1936	-1.541e-06	-0.1935	-3.621e-06	-0.1936	-1.909e-07		-0.1935	-4.242e-06	-0.1935	-2.465e-06	-0.1936	-1.854e-06	-0.1935	-1.468e-07		-0.1934	-3.798e-06	-0.1935	-4.046e-06	-0.1934	-4.693e-06	-0.1936	-1.489e-07		-0.1936	-1.823e-06	-0.1934	-4.71e-06	-0.1935	-2.188e-06	-0.1935	-1.46e-07
-0.1985	-5.933e-06	-0.1986	-1.528e-06	-0.1985	-3.578e-06	-0.1986	-1.892e-07		-0.1986	-4.154e-06	-0.1985	-2.437e-06	-0.1986	-1.838e-06	-0.1986	-1.458e-07		-0.1984	-3.761e-06	-0.1985	-3.962e-06	-0.1984	-4.517e-06	-0.1985	-1.479e-07		-0.1986	-1.815e-06	-0.1984	-4.593e-06	-0.1985	-2.165e-06	-0.1985	-1.451e-07
-0.2035	-5.837e-06	-0.2035	-1.515e-06	-0.2035	-3.535e-06	-0.2036	-1.879e-07		-0.2035	-4.073e-06	-0.2035	-2.409e-06	-0.2036	-1.819e-06	-0.2035	-1.45e-07		-0.2034	-3.726e-06	-0.2035	-3.884e-06	-0.2034	-4.353e-06	-0.2035	-1.471e-07		-0.2035	-1.805e-06	-0.2034	-4.489e-06	-0.2035	-2.141e-06	-0.2035	-1.444e-07
-0.2085	-5.748e-06	-0.2085	-1.504e-06	-0.2085	-3.492e-06	-0.2086	-1.87e-07		-0.2086	-3.999e-06	-0.2084	-2.381e-06	-0.2086	-1.8e-06	-0.2086	-1.441e-07		-0.2084	-3.691e-06	-0.2085	-3.813e-06	-0.2084	-4.202e-06	-0.2086	-1.463e-07		-0.2086	-1.789e-06	-0.2084	-4.396e-06	-0.2085	-2.12e-06	-0.2086	-1.437e-07
-0.2135	-5.664e-06	-0.2136	-1.493e-06	-0.2135	-3.45e-06	-0.2136	-1.854e-07		-0.2135	-3.932e-06	-0.2134	-2.352e-06	-0.2136	-1.782e-06	-0.2135	-1.431e-07		-0.2134	-3.658e-06	-0.2135	-3.747e-06	-0.2134	-4.067e-06	-0.2135	-1.454e-07		-0.2136	-1.775e-06	-0.2134	-4.31e-06	-0.2135	-2.099e-06	-0.2135	-1.427e-07
-0.2185	-5.585e-06	-0.2185	-1.481e-06	-0.2185	-3.407e-06	-0.2185	-1.836e-07		-0.2185	-3.872e-06	-0.2185	-2.323e-06	-0.2186	-1.763e-06	-0.2185	-1.423e-07		-0.2184	-3.628e-06	-0.2185	-3.687e-06	-0.2184	-3.947e-06	-0.2185	-1.446e-07		-0.2185	-1.765e-06	-0.2184	-4.232e-06	-0.2185	-2.08e-06	-0.2185	-1.418e-07
-0.2235	-5.51e-06	-0.2236	-1.469e-06	-0.2235	-3.367e-06	-0.2236	-1.827e-07		-0.2236	-3.816e-06	-0.2235	-2.292e-06	-0.2236	-1.745e-06	-0.2235	-1.416e-07		-0.2235	-3.597e-06	-0.2235	-3.632e-06	-0.2234	-3.84e-06	-0.2235	-1.439e-07		-0.2235	-1.749e-06	-0.2234	-4.16e-06	-0.2235	-2.06e-06	-0.2235	-1.411e-07
-0.2286	-5.439e-06	-0.2286	-1.455e-06	-0.2286	-3.329e-06	-0.2286	-1.817e-07		-0.2286	-3.763e-06	-0.2285	-2.262e-06	-0.2286	-1.729e-06	-0.2286	-1.408e-07		-0.2285	-3.567e-06	-0.2285	-3.581e-06	-0.2284	-3.745e-06	-0.2286	-1.431e-07		-0.2286	-1.73e-06	-0.2284	-4.095e-06	-0.2285	-2.039e-06	-0.2286	-1.402e-07
-0.2336	-5.37e-06	-0.2336	-1.44e-06	-0.2335	-3.292e-06	-0.2336	-1.802e-07		-0.2336	-3.713e-06	-0.2335	-2.231e-06	-0.2336	-1.712e-06	-0.2335	-1.402e-07		-0.2335	-3.535e-06	-0.2335	-3.533e-06	-0.2334	-3.659e-06	-0.2336	-1.422e-07		-0.2336	-1.712e-06	-0.2334	-4.036e-06	-0.2335	-2.017e-06	-0.2335	-1.392e-07
-0.2386	-5.302e-06	-0.2386	-1.423e-06	-0.2385	-3.258e-06	-0.2386	-1.796e-07		-0.2386	-3.665e-06	-0.2385	-2.201e-06	-0.2386	-1.695e-06	-0.2385	-1.397e-07		-0.2385	-3.502e-06	-0.2386	-3.487e-06	-0.2384	-3.582e-06	-0.2386	-1.416e-07		-0.2386	-1.691e-06	-0.2384	-3.981e-06	-0.2385	-1.991e-06	-0.2385	-1.384e-07
-0.2436	-5.235e-06	-0.2436	-1.407e-06	-0.2435	-3.225e-06	-0.2436	-1.793e-07		-0.2436	-3.617e-06	-0.2435	-2.172e-06	-0.2436	-1.678e-06	-0.2435	-1.39e-07		-0.2435	-3.465e-06	-0.2435	-3.441e-06	-0.2434	-3.514e-06	-0.2436	-1.409e-07		-0.2435	-1.67e-06	-0.2434	-3.932e-06	-0.2435	-1.963e-06	-0.2435	-1.376e-07
-0.2486	-5.169e-06	-0.2486	-1.391e-06	-0.2486	-3.192e-06	-0.2486	-1.78e-07		-0.2486	-3.572e-06	-0.2485	-2.144e-06	-0.2486	-1.659e-06	-0.2486	-1.384e-07		-0.2484	-3.428e-06	-0.2485	-3.396e-06	-0.2484	-3.452e-06	-0.2485	-1.401e-07		-0.2485	-1.654e-06	-0.2484	-3.887e-06	-0.2485	-1.937e-06	-0.2485	-1.366e-07
-0.2536	-5.103e-06	-0.2535	-1.376e-06	-0.2535	-3.158e-06	-0.2536	-1.768e-07		-0.2536	-3.529e-06	-0.2535	-2.116e-06	-0.2536	-1.64e-06	-0.2536	-1.378e-07		-0.2534	-3.391e-06	-0.2535	-3.353e-06	-0.2534	-3.397e-06	-0.2536	-1.394e-07		-0.2536	-1.638e-06	-0.2534	-3.841e-06	-0.2535	-1.91e-06	-0.2535	-1.358e-07
-0.2586	-5.039e-06	-0.2586	-1.362e-06	-0.2585	-3.124e-06	-0.2586	-1.762e-07		-0.2585	-3.486e-06	-0.2585	-2.087e-06	-0.2586	-1.621e-06	-0.2586	-1.371e-07		-0.2584	-3.355e-06	-0.2585	-3.31e-06	-0.2584	-3.347e-06	-0.2586	-1.388e-07		-0.2586	-1.624e-06	-0.2584	-3.797e-06	-0.2585	-1.884e-06	-0.2585	-1.35e-07
-0.2636	-4.978e-06	-0.2635	-1.349e-06	-0.2635	-3.09e-06	-0.2636	-1.747e-07		-0.2635	-3.446e-06	-0.2635	-2.059e-06	-0.2636	-1.602e-06	-0.2635	-1.363e-07		-0.2634	-3.321e-06	-0.2635	-3.271e-06	-0.2634	-3.302e-06	-0.2635	-1.381e-07		-0.2635	-1.611e-06	-0.2634	-3.754e-06	-0.2635	-1.861e-06	-0.2635	-1.34e-07
-0.2686	-4.921e-06	-0.2685	-1.335e-06	-0.2685	-3.055e-06	-0.2686	-1.73e-07		-0.2685	-3.409e-06	-0.2685	-2.031e-06	-0.2686	-1.583e-06	-0.2685	-1.356e-07		-0.2684	-3.292e-06	-0.2685	-3.233e-06	-0.2684	-3.257e-06	-0.2686	-1.374e-07		-0.2686	-1.597e-06	-0.2684	-3.712e-06	-0.2685	-1.84e-06	-0.2685	-1.331e-07
-0.2736	-4.865e-06	-0.2735	-1.321e-06	-0.2736	-3.022e-06	-0.2736	-1.72e-07		-0.2736	-3.375e-06	-0.2735	-2.003e-06	-0.2736	-1.565e-06	-0.2736	-1.348e-07		-0.2734	-3.263e-06	-0.2735	-3.199e-06	-0.2734	-3.213e-06	-0.2735	-1.368e-07		-0.2735	-1.577e-06	-0.2734	-3.67e-06	-0.2735	-1.818e-06	-0.2735	-1.324e-07
-0.2786	-4.812e-06	-0.2785	-1.308e-06	-0.2785	-2.991e-06	-0.2786	-1.71e-07		-0.2785	-3.341e-06	-0.2785	-1.976e-06	-0.2786	-1.548e-06	-0.2785	-1.339e-07		-0.2784	-3.234e-06	-0.2785	-3.166e-06	-0.2784	-3.171e-06	-0.2785	-1.361e-07		-0.2785	-1.557e-06	-0.2784	-3.631e-06	-0.2785	-1.797e-06	-0.2785	-1.316e-07
-0.2836	-4.76e-06	-0.2835	-1.294e-06	-0.2835	-2.961e-06	-0.2836	-1.694e-07		-0.2836	-3.308e-06	-0.2835	-1.95e-06	-0.2836	-1.532e-06	-0.2836	-1.331e-07		-0.2834	-3.206e-06	-0.2835	-3.134e-06	-0.2834	-3.129e-06	-0.2835	-1.352e-07		-0.2836	-1.536e-06	-0.2834	-3.595e-06	-0.2835	-1.775e-06	-0.2835	-1.308e-07
-0.2885	-4.709e-06	-0.2885	-1.279e-06	-0.2885	-2.932e-06	-0.2886	-1.685e-07		-0.2885	-3.277e-06	-0.2885	-1.925e-06	-0.2886	-1.517e-06	-0.2885	-1.325e-07		-0.2885	-3.175e-06	-0.2886	-3.101e-06	-0.2884	-3.089e-06	-0.2885	-1.345e-07		-0.2885	-1.517e-06	-0.2884	-3.56e-06	-0.2885	-1.752e-06	-0.2885	-1.303e-07
-0.2935	-4.659e-06	-0.2935	-1.265e-06	-0.2935	-2.904e-06	-0.2936	-1.679e-07		-0.2936	-3.244e-06	-0.2935	-1.902e-06	-0.2936	-1.501e-06	-0.2935	-1.316e-07		-0.2935	-3.141e-06	-0.2935	-3.069e-06	-0.2934	-3.052e-06	-0.2936	-1.338e-07		-0.2935	-1.496e-06	-0.2934	-3.526e-06	-0.2935	-1.729e-06	-0.2935	-1.298e-07
-0.2985	-4.609e-06	-0.2986	-1.251e-06	-0.2985	-2.876e-06	-0.2986	-1.665e-07		-0.2986	-3.211e-06	-0.2985	-1.88e-06	-0.2986	-1.485e-06	-0.2986	-1.308e-07		-0.2984	-3.107e-06	-0.2985	-3.036e-06	-0.2984	-3.018e-06	-0.2986	-1.329e-07		-0.2986	-1.479e-06	-0.2984	-3.497e-06	-0.2985	-1.706e-06	-0.2986	-1.291e-07
-0.3035	-4.56e-06	-0.3035	-1.238e-06	-0.3035	-2.849e-06	-0.3036	-1.653e-07		-0.3035	-3.178e-06	-0.3035	-1.858e-06	-0.3036	-1.468e-06	-0.3035	-1.303e-07		-0.3034	-3.075e-06	-0.3035	-3.002e-06	-0.3034	-2.987e-06	-0.3035	-1.323e-07		-0.3035	-1.465e-06	-0.3034	-3.466e-06	-0.3035	-1.682e-06	-0.3035	-1.286e-07
-0.3086	-4.512e-06	-0.3085	-1.225e-06	-0.3085	-2.821e-06	-0.3086	-1.646e-07		-0.3085	-3.146e-06	-0.3084	-1.837e-06	-0.3086	-1.452e-06	-0.3086	-1.298e-07		-0.3084	-3.043e-06	-0.3085	-2.97e-06	-0.3084	-2.958e-06	-0.3085	-1.319e-07		-0.3085	-1.452e-06	-0.3084	-3.436e-06	-0.3085	-1.661e-06	-0.3085	-1.282e-07
-0.3136	-4.466e-06	-0.3136	-1.213e-06	-0.3135	-2.794e-06	-0.3136	-1.631e-07		-0.3136	-3.114e-06	-0.3135	-1.816e-06	-0.3136	-1.435e-06	-0.3136	-1.292e-07		-0.3134	-3.015e-06	-0.3135	-2.938e-06	-0.3134	-2.931e-06	-0.3136	-1.313e-07		-0.3135	-1.439e-06	-0.3134	-3.406e-06	-0.3135	-1.642e-06	-0.3136	-1.275e-07
-0.3186	-4.421e-06	-0.3186	-1.201e-06	-0.3185	-2.766e-06	-0.3186	-1.615e-07		-0.3186	-3.084e-06	-0.3185	-1.794e-06	-0.3186	-1.419e-06	-0.3186	-1.29e-07		-0.3185	-2.99e-06	-0.3185	-2.908e-06	-0.3184	-2.903e-06	-0.3185	-1.308e-07		-0.3185	-1.427e-06	-0.3184	-3.376e-06	-0.3185	-1.624e-06	-0.3186	-1.267e-07
-0.3236	-4.378e-06	-0.3236	-1.188e-06	-0.3235	-2.74e-06	-0.3236	-1.607e-07		-0.3236	-3.055e-06	-0.3235	-1.773e-06	-0.3237	-1.404e-06	-0.3236	-1.288e-07		-0.3235	-2.966e-06	-0.3235	-2.88e-06	-0.3234	-2.874e-06	-0.3235	-1.305e-07		-0.3236	-1.411e-06	-0.3234	-3.344e-06	-0.3235	-1.607e-06	-0.3236	-1.261e-07
-0.3286	-4.337e-06	-0.3286	-1.175e-06	-0.3286	-2.715e-06	-0.3286	-1.598e-07		-0.3286	-3.027e-06	-0.3285	-1.752e-06	-0.3286	-1.392e-06	-0.3286	-1.285e-07		-0.3285	-2.941e-06	-0.3286	-2.855e-06	-0.3284	-2.846e-06	-0.3285	-1.299e-07		-0.3286	-1.395e-06	-0.3284	-3.314e-06	-0.3286	-1.591e-06	-0.3286	-1.253e-07
-0.3336	-4.296e-06	-0.3335	-1.162e-06	-0.3335	-2.69e-06	-0.3336	-1.583e-07		-0.3336	-3e-06	-0.3335	-1.731e-06	-0.3336	-1.379e-06	-0.3336	-1.282e-07		-0.3335	-2.916e-06	-0.3336	-2.831e-06	-0.3334	-2.817e-06	-0.3335	-1.293e-07		-0.3336	-1.377e-06	-0.3335	-3.284e-06	-0.3335	-1.573e-06	-0.3335	-1.245e-07
-0.3386	-4.257e-06	-0.3385	-1.148e-06	-0.3385	-2.667e-06	-0.3386	-1.575e-07		-0.3386	-2.974e-06	-0.3385	-1.711e-06	-0.3386	-1.368e-06	-0.3386	-1.279e-07		-0.3385	-2.888e-06	-0.3385	-2.807e-06	-0.3384	-2.787e-06	-0.3385	-1.287e-07		-0.3386	-1.357e-06	-0.3384	-3.256e-06	-0.3385	-1.553e-06	-0.3385	-1.24e-07
-0.3436	-4.218e-06	-0.3436	-1.136e-06	-0.3436	-2.645e-06	-0.3436	-1.569e-07		-0.3436	-2.948e-06	-0.3435	-1.692e-06	-0.3436	-1.356e-06	-0.3436	-1.274e-07		-0.3435	-2.858e-06	-0.3436	-2.783e-06	-0.3434	-2.76e-06	-0.3436	-1.28e-07		-0.3436	-1.338e-06	-0.3434	-3.229e-06	-0.3435	-1.533e-06	-0.3435	-1.236e-07
-0.3486	-4.178e-06	-0.3486	-1.124e-06	-0.3485	-2.624e-06	-0.3486	-1.554e-07		-0.3486	-2.92e-06	-0.3485	-1.674e-06	-0.3486	-1.344e-06	-0.3486	-1.267e-07		-0.3485	-2.828e-06	-0.3485	-2.758e-06	-0.3484	-2.735e-06	-0.3485	-1.272e-07		-0.3485	-1.325e-06	-0.3484	-3.207e-06	-0.3485	-1.513e-06	-0.3485	-1.23e-07
-0.3536	-4.138e-06	-0.3535	-1.112e-06	-0.3535	-2.604e-06	-0.3536	-1.543e-07		-0.3536	-2.894e-06	-0.3535	-1.657e-06	-0.3537	-1.33e-06	-0.3536	-1.262e-07		-0.3535	-2.797e-06	-0.3535	-2.731e-06	-0.3534	-2.71e-06	-0.3535	-1.267e-07		-0.3535	-1.308e-06	-0.3534	-3.183e-06	-0.3535	-1.493e-06	-0.3535	-1.227e-07
-0.3586	-4.099e-06	-0.3586	-1.102e-06	-0.3585	-2.583e-06	-0.3586	-1.539e-07		-0.3586	-2.867e-06	-0.3585	-1.64e-06	-0.3586	-1.315e-06	-0.3586	-1.254e-07		-0.3585	-2.768e-06	-0.3586	-2.706e-06	-0.3584	-2.688e-06	-0.3586	-1.263e-07		-0.3586	-1.293e-06	-0.3584	-3.16e-06	-0.3586	-1.475e-06	-0.3586	-1.224e-07
-0.3636	-4.06e-06	-0.3635	-1.092e-06	-0.3635	-2.562e-06	-0.3636	-1.531e-07		-0.3636	-2.841e-06	-0.3635	-1.624e-06	-0.3637	-1.3e-06	-0.3636	-1.247e-07		-0.3634	-2.74e-06	-0.3636	-2.68e-06	-0.3634	-2.667e-06	-0.3636	-1.258e-07		-0.3635	-1.279e-06	-0.3634	-3.138e-06	-0.3635	-1.459e-06	-0.3636	-1.219e-07
-0.3686	-4.022e-06	-0.3685	-1.082e-06	-0.3685	-2.541e-06	-0.3686	-1.521e-07		-0.3686	-2.815e-06	-0.3685	-1.608e-06	-0.3687	-1.285e-06	-0.3686	-1.241e-07		-0.3685	-2.715e-06	-0.3686	-2.656e-06	-0.3684	-2.645e-06	-0.3685	-1.256e-07		-0.3686	-1.267e-06	-0.3684	-3.114e-06	-0.3685	-1.443e-06	-0.3686	-1.215e-07
-0.3736	-3.987e-06	-0.3735	-1.072e-06	-0.3735	-2.519e-06	-0.3736	-1.52e-07		-0.3736	-2.792e-06	-0.3735	-1.591e-06	-0.3737	-1.27e-06	-0.3736	-1.236e-07		-0.3735	-2.691e-06	-0.3736	-2.633e-06	-0.3734	-2.622e-06	-0.3736	-1.256e-07		-0.3736	-1.253e-06	-0.3734	-3.088e-06	-0.3735	-1.427e-06	-0.3736	-1.212e-07
-0.3786	-3.953e-06	-0.3786	-1.063e-06	-0.3785	-2.498e-06	-0.3786	-1.515e-07		-0.3786	-2.768e-06	-0.3785	-1.574e-06	-0.3787	-1.257e-06	-0.3786	-1.23e-07		-0.3785	-2.668e-06	-0.3786	-2.613e-06	-0.3784	-2.599e-06	-0.3785	-1.253e-07		-0.3786	-1.239e-06	-0.3785	-3.064e-06	-0.3785	-1.414e-06	-0.3786	-1.208e-07
-0.3836	-3.92e-06	-0.3836	-1.053e-06	-0.3836	-2.477e-06	-0.3836	-1.502e-07		-0.3836	-2.745e-06	-0.3835	-1.558e-06	-0.3837	-1.245e-06	-0.3836	-1.225e-07		-0.3835	-2.644e-06	-0.3835	-2.593e-06	-0.3834	-2.575e-06	-0.3836	-1.249e-07		-0.3836	-1.224e-06	-0.3835	-3.039e-06	-0.3836	-1.398e-06	-0.3836	-1.203e-07
-0.3885	-3.888e-06	-0.3886	-1.041e-06	-0.3886	-2.458e-06	-0.3886	-1.495e-07		-0.3886	-2.722e-06	-0.3885	-1.542e-06	-0.3886	-1.233e-06	-0.3886	-1.221e-07		-0.3885	-2.619e-06	-0.3885	-2.575e-06	-0.3884	-2.552e-06	-0.3886	-1.247e-07		-0.3886	-1.21e-06	-0.3885	-3.016e-06	-0.3886	-1.382e-06	-0.3886	-1.201e-07
-0.3936	-3.856e-06	-0.3936	-1.031e-06	-0.3936	-2.44e-06	-0.3936	-1.49e-07		-0.3936	-2.698e-06	-0.3935	-1.526e-06	-0.3936	-1.221e-06	-0.3936	-1.214e-07		-0.3934	-2.592e-06	-0.3935	-2.555e-06	-0.3934	-2.53e-06	-0.3936	-1.242e-07		-0.3936	-1.194e-06	-0.3934	-2.995e-06	-0.3936	-1.365e-06	-0.3936	-1.198e-07
-0.3986	-3.823e-06	-0.3985	-1.02e-06	-0.3986	-2.422e-06	-0.3986	-1.477e-07		-0.3986	-2.674e-06	-0.3985	-1.511e-06	-0.3986	-1.209e-06	-0.3986	-1.208e-07		-0.3985	-2.563e-06	-0.3985	-2.536e-06	-0.3984	-2.51e-06	-0.3986	-1.236e-07		-0.3986	-1.183e-06	-0.3984	-2.977e-06	-0.3985	-1.347e-06	-0.3986	-1.193e-07
-0.4035	-3.79e-06	-0.4035	-1.009e-06	-0.4035	-2.403e-06	-0.4036	-1.468e-07		-0.4036	-2.65e-06	-0.4035	-1.497e-06	-0.4036	-1.196e-06	-0.4035	-1.203e-07		-0.4035	-2.536e-06	-0.4035	-2.516e-06	-0.4034	-2.492e-06	-0.4035	-1.231e-07		-0.4035	-1.175e-06	-0.4034	-2.958e-06	-0.4035	-1.329e-06	-0.4035	-1.19e-07
-0.4086	-3.758e-06	-0.4086	-1e-06	-0.4085	-2.385e-06	-0.4086	-1.465e-07		-0.4086	-2.628e-06	-0.4085	-1.484e-06	-0.4086	-1.182e-06	-0.4086	-1.198e-07		-0.4084	-2.508e-06	-0.4085	-2.497e-06	-0.4084	-2.476e-06	-0.4086	-1.227e-07		-0.4086	-1.165e-06	-0.4084	-2.941e-06	-0.4085	-1.313e-06	-0.4086	-1.187e-07
-0.4136	-3.726e-06	-0.4136	-9.917e-07	-0.4136	-2.366e-06	-0.4136	-1.458e-07		-0.4136	-2.605e-06	-0.4135	-1.47e-06	-0.4136	-1.168e-06	-0.4136	-1.192e-07		-0.4135	-2.483e-06	-0.4135	-2.477e-06	-0.4134	-2.461e-06	-0.4136	-1.221e-07		-0.4136	-1.157e-06	-0.4134	-2.924e-06	-0.4135	-1.299e-06	-0.4135	-1.181e-07
-0.4186	-3.696e-06	-0.4186	-9.828e-07	-0.4186	-2.345e-06	-0.4186	-1.448e-07		-0.4186	-2.585e-06	-0.4185	-1.456e-06	-0.4186	-1.153e-06	-0.4186	-1.188e-07		-0.4185	-2.461e-06	-0.4185	-2.459e-06	-0.4184	-2.445e-06	-0.4186	-1.217e-07		-0.4186	-1.151e-06	-0.4184	-2.906e-06	-0.4185	-1.286e-06	-0.4185	-1.174e-07
-0.4236	-3.667e-06	-0.4236	-9.742e-07	-0.4235	-2.326e-06	-0.4236	-1.448e-07		-0.4236	-2.565e-06	-0.4235	-1.442e-06	-0.4237	-1.139e-06	-0.4236	-1.184e-07		-0.4234	-2.44e-06	-0.4235	-2.443e-06	-0.4234	-2.43e-06	-0.4236	-1.213e-07		-0.4236	-1.135e-06	-0.4234	-2.886e-06	-0.4235	-1.275e-06	-0.4236	-1.169e-07
-0.4286	-3.641e-06	-0.4286	-9.659e-07	-0.4286	-2.308e-06	-0.4286	-1.444e-07		-0.4286	-2.546e-06	-0.4285	-1.428e-06	-0.4287	-1.127e-06	-0.4286	-1.179e-07		-0.4284	-2.42e-06	-0.4286	-2.428e-06	-0.4284	-2.414e-06	-0.4286	-1.208e-07		-0.4286	-1.12e-06	-0.4284	-2.867e-06	-0.4285	-1.265e-06	-0.4286	-1.162e-07
-0.4336	-3.614e-06	-0.4335	-9.563e-07	-0.4335	-2.291e-06	-0.4336	-1.436e-07		-0.4336	-2.527e-06	-0.4335	-1.414e-06	-0.4336	-1.115e-06	-0.4335	-1.175e-07		-0.4335	-2.401e-06	-0.4335	-2.413e-06	-0.4334	-2.397e-06	-0.4336	-1.203e-07		-0.4335	-1.11e-06	-0.4334	-2.848e-06	-0.4335	-1.253e-06	-0.4335	-1.154e-07
-0.4385	-3.589e-06	-0.4385	-9.463e-07	-0.4385	-2.274e-06	-0.4386	-1.432e-07		-0.4386	-2.509e-06	-0.4385	-1.401e-06	-0.4386	-1.104e-06	-0.4386	-1.172e-07		-0.4384	-2.381e-06	-0.4385	-2.399e-06	-0.4383	-2.379e-06	-0.4386	-1.2e-07		-0.4386	-1.093e-06	-0.4384	-2.83e-06	-0.4385	-1.24e-06	-0.4385	-1.149e-07
-0.4436	-3.564e-06	-0.4436	-9.371e-07	-0.4435	-2.26e-06	-0.4436	-1.431e-07		-0.4436	-2.489e-06	-0.4435	-1.388e-06	-0.4436	-1.093e-06	-0.4436	-1.168e-07		-0.4435	-2.359e-06	-0.4435	-2.385e-06	-0.4434	-2.362e-06	-0.4436	-1.196e-07		-0.4436	-1.081e-06	-0.4434	-2.814e-06	-0.4435	-1.227e-06	-0.4436	-1.144e-07
-0.4486	-3.537e-06	-0.4486	-9.28e-07	-0.4485	-2.244e-06	-0.4486	-1.421e-07		-0.4486	-2.469e-06	-0.4485	-1.376e-06	-0.4486	-1.082e-06	-0.4486	-1.164e-07		-0.4485	-2.337e-06	-0.4486	-2.371e-06	-0.4484	-2.346e-06	-0.4486	-1.192e-07		-0.4486	-1.074e-06	-0.4485	-2.801e-06	-0.4485	-1.212e-06	-0.4485	-1.137e-07
-0.4536	-3.51e-06	-0.4536	-9.188e-07	-0.4536	-2.229e-06	-0.4536	-1.414e-07		-0.4536	-2.449e-06	-0.4535	-1.365e-06	-0.4537	-1.07e-06	-0.4536	-1.161e-07		-0.4535	-2.316e-06	-0.4535	-2.357e-06	-0.4534	-2.331e-06	-0.4536	-1.19e-07		-0.4536	-1.069e-06	-0.4535	-2.786e-06	-0.4535	-1.197e-06	-0.4536	-1.133e-07
-0.4586	-3.483e-06	-0.4586	-9.114e-07	-0.4586	-2.214e-06	-0.4586	-1.411e-07		-0.4586	-2.43e-06	-0.4585	-1.354e-06	-0.4586	-1.058e-06	-0.4586	-1.157e-07		-0.4585	-2.295e-06	-0.4586	-2.343e-06	-0.4584	-2.318e-06	-0.4586	-1.188e-07		-0.4586	-1.062e-06	-0.4585	-2.772e-06	-0.4586	-1.184e-06	-0.4586	-1.13e-07
-0.4636	-3.457e-06	-0.4636	-9.047e-07	-0.4635	-2.198e-06	-0.4636	-1.404e-07		-0.4636	-2.411e-06	-0.4635	-1.342e-06	-0.4636	-1.045e-06	-0.4635	-1.151e-07		-0.4635	-2.276e-06	-0.4635	-2.329e-06	-0.4634	-2.307e-06	-0.4636	-1.183e-07		-0.4636	-1.059e-06	-0.4635	-2.758e-06	-0.4635	-1.172e-06	-0.4636	-1.126e-07
-0.4686	-3.431e-06	-0.4686	-8.974e-07	-0.4686	-2.182e-06	-0.4686	-1.395e-07		-0.4686	-2.395e-06	-0.4685	-1.326e-06	-0.4686	-1.033e-06	-0.4686	-1.148e-07		-0.4684	-2.261e-06	-0.4686	-2.315e-06	-0.4684	-2.296e-06	-0.4686	-1.18e-07		-0.4686	-1.051e-06	-0.4684	-2.743e-06	-0.4685	-1.162e-06	-0.4686	-1.122e-07
-0.4736	-3.407e-06	-0.4736	-8.907e-07	-0.4736	-2.167e-06	-0.4736	-1.395e-07		-0.4736	-2.379e-06	-0.4735	-1.303e-06	-0.4736	-1.021e-06	-0.4736	-1.141e-07		-0.4735	-2.247e-06	-0.4736	-2.302e-06	-0.4734	-2.284e-06	-0.4736	-1.176e-07		-0.4736	-1.042e-06	-0.4735	-2.728e-06	-0.4735	-1.153e-06	-0.4736	-1.119e-07
-0.4786	-3.385e-06	-0.4786	-8.844e-07	-0.4785	-2.153e-06	-0.4786	-1.393e-07		-0.4786	-2.364e-06	-0.4785	-1.266e-06	-0.4786	-1.01e-06	-0.4786	-1.129e-07		-0.4785	-2.234e-06	-0.4786	-2.292e-06	-0.4784	-2.273e-06	-0.4786	-1.166e-07		-0.4786	-1.033e-06	-0.4784	-2.714e-06	-0.4785	-1.146e-06	-0.4786	-1.11e-07
-0.4836	-3.337e-06	-0.4836	-8.575e-07	-0.4836	-2.112e-06	-0.4836	-1.372e-07		-0.4836	-2.328e-06	-0.4835	-1.21e-06	-0.4837	-9.805e-07	-0.4836	-1.111e-07		-0.4835	-2.17e-06	-0.4836	-2.256e-06	-0.4834	-2.228e-06	-0.4836	-1.148e-07		-0.4836	-1.024e-06	-0.4834	-2.667e-06	-0.4835	-1.112e-06	-0.4836	-1.092e-07
-0.4886	-3.257e-06	-0.4886	-8.076e-07	-0.4886	-2.039e-06	-0.4886	-1.34e-07		-0.4886	-2.264e-06	-0.4885	-1.129e-06	-0.4887	-9.285e-07	-0.4886	-1.083e-07		-0.4885	-2.042e-06	-0.4886	-2.192e-06	-0.4884	-2.144e-06	-0.4886	-1.123e-07		-0.4886	-1.014e-06	-0.4885	-2.579e-06	-0.4886	-1.044e-06	-0.4886	-1.066e-07
-0.4936	-3.141e-06	-0.4936	-7.339e-07	-0.4936	-1.932e-06	-0.4936	-1.288e-07		-0.4936	-2.168e-06	-0.4935	-1.023e-06	-0.4936	-8.512e-07	-0.4936	-1.04e-07		-0.4935	-1.84e-06	-0.4936	-2.096e-06	-0.4934	-2.019e-06	-0.4936	-1.084e-07		-0.4936	-8.749e-07	-0.4935	-2.446e-06	-0.4935	-9.397e-07	-0.4936	-1.025e-07
-0.4986	-2.983e-06	-0.4986	-6.334e-07	-0.4986	-1.786e-06	-0.4986	-1.205e-07		-0.4986	-2.037e-06	-0.4985	-8.951e-07	-0.4986	-7.457e-07	-0.4986	-9.871e-08		-0.4985	-1.564e-06	-0.4985	-1.965e-06	-0.4984	-1.849e-06	-0.4986	-1.031e-07		-0.4986	-7.207e-07	-0.4984	-2.265e-06	-0.4985	-7.965e-07	-0.4986	-9.708e-08

[truncated: 6 more sheets: Supp. Fig 3, Fig 1g+Supp. Fig 5, Supp. Fig 8, Supp. Fig 12a, Supp. Fig 15, Supp. Fig. 27]
